# Supplementary material for: Extracellular vesicle proteome unveils cathepsin B connection to Alzheimer’s disease pathogenesis
Source: Brain. 2023 Dec 10;147(2):627–36. doi: 10.1093/brain/awad361 (PMC10834236; doi:10.1093/brain/awad361)
Supplement: awad361_Supplementary_Data [file awad361_supplementary_data.zip]

Archive with 7 entries (7 files):
- brain-2023-00791-File009.pdf
- brain-2023-00791-File010.xlsx
- brain-2023-00791-File011.xlsx
- brain-2023-00791-File012.xlsx
- brain-2023-00791-File013.xlsx
- brain-2023-00791-File014.xlsx
- brain-2023-00791-File015.xlsx
