# Supplementary material for: Extracellular vesicle proteome unveils cathepsin B connection to Alzheimer’s disease pathogenesis
Source: Brain. 2023 Dec 10;147(2):627–36. doi: 10.1093/brain/awad361 (PMC10834236; doi:10.1093/brain/awad361)
Supplement: awad361_Supplementary_Data [file awad361_supplementary_data.zip › brain-2023-00791-File010.xlsx]

## Sheet: Table 1
	Supplementary Table 1. Patient Information
	ATN framing set (for ROC analysis of ATN biomarkers)
	Classification	Normal AD biomarkers	Non-AD pathologic change			AD continuum
		A-T-N-	A-T-N+	A-T+N+	A+T-N-	A+T+N+	A+T-N+
	n	27	8	5	8	7	5
	Age (Mean±s.d.)	72.4±7.2	75.6±3.7	73.4±4.2	67.3±9.1	66.6±8.8	75.8±2.2
	Sex (male, female)	14M, 13F	4M, 4F	2M, 3F	4M, 4F	4M, 3F	2M, 3F
	Diagnosis	18N, 8MCI,1AD	2N, 3MCI,3AD	1N, 4AD	1N, 1MCI, 6AD	7AD	1N, 2MCI, 2AD
	MMSE	28.9±1.0	25.9±3.2	22.2±5.7	23.0±3.4	21.7±3.8	28.4±1.1
	Aß1-42 (pg/ml)	1170.0±282.8	1332.9±458.7	1031.8±445.8	421.1±91.4	433.4±157.4	499.3±59.2
	pTau (pg/ml)	47.0±10.4	56.3±15.3	114.8±25.7	50.4±13.9	116.6±31.3	65.8±5.3
	tTau (pg/ml)	390.1+132.8	728.7±134.9	1269.2±422.8	450.9±133.2	1216.8±384.7	719.1±97.6
