# Supplementary material for: Extracellular vesicle proteome unveils cathepsin B connection to Alzheimer’s disease pathogenesis
Source: Brain. 2023 Dec 10;147(2):627–36. doi: 10.1093/brain/awad361 (PMC10834236; doi:10.1093/brain/awad361)
Supplement: awad361_Supplementary_Data [file awad361_supplementary_data.zip › brain-2023-00791-File011.xlsx]

## Sheet: Sheet1
Supplementary Table 2. ROC analysis for each ATN biomarker
Biomarker	AUC	95% CI (DeLong)	Cut-off	Specificity	Sensitivity
Aβ42	0.8	0.672 - 0.923	677.9	0.7	0.86
pTau	0.743	0.598 – 0.888	73	0.57	0.97
tTau	0.795	0.67 1- 0.919	597.7	0.7	0.78
