# Supplementary material for: Extracellular vesicle proteome unveils cathepsin B connection to Alzheimer’s disease pathogenesis
Source: Brain. 2023 Dec 10;147(2):627–36. doi: 10.1093/brain/awad361 (PMC10834236; doi:10.1093/brain/awad361)
Supplement: awad361_Supplementary_Data [file awad361_supplementary_data.zip › brain-2023-00791-File012.xlsx]

## Sheet: Proteins
Supplementary Table 3. List of CSF EV proteins
				Relative Protein Abundance
Accession	Description	# Unique Peptides	Score Sequest HT	A+T-N-_08	A+T-N-_07	A+T-N-_05	A+T-N-_04	A-T-N-_04	A-T-N-_03	A-T-N-_02	A-T-N-_01	A+T+N+_04	A+T+N+_03	A+T+N+_02	A+T+N+_01	A+T-N-_06	A+T-N-_03	A+T-N-_02	A+T-N-_01
Q7RTP6	[F-actin]-methionine sulfoxide oxidase MICAL3 OS=Homo sapiens GN=MICAL3 PE=1 SV=2	1	0	7.19771e+06	1.80797e+06	933054	1.62735e+06	1.32801e+06	1.07815e+06	1.17148e+06	1.89677e+06	1.57448e+06	2.00957e+06	1.46851e+06	737920	2.03769e+06	684220	969117	1.11257e+06
Q15120	[Pyruvate dehydrogenase (acetyl-transferring)] kinase isozyme 3, mitochondrial OS=Homo sapiens GN=PDK3 PE=1 SV=1	1	0
P31946	14-3-3 protein beta/alpha OS=Homo sapiens GN=YWHAB PE=1 SV=3	3	34.14	9.01959e+06	3.02957e+06	3.21267e+06	1.31955e+06	1.24159e+06	1.43955e+06	2.31819e+06	957675	2.08047e+06	1.26205e+06	1.99499e+06	5.46945e+06	893322	2.99077e+06	2.10588e+06	1.50955e+06
P62258	14-3-3 protein epsilon OS=Homo sapiens GN=YWHAE PE=1 SV=1	2	62.94	3.28848e+06	478924	558382	1.15263e+06		382213			190213	366710	449446	1.80954e+06	919116		1.16041e+06	497505
P61981	14-3-3 protein gamma OS=Homo sapiens GN=YWHAG PE=1 SV=2	2	50.66	1.98722e+06	1.21643e+06	1.16283e+06	632703	610006	228150	465729		1.02079e+06	864569	1.10808e+06	1.47322e+06	497431		733610	858916
P31947	14-3-3 protein sigma OS=Homo sapiens GN=SFN PE=1 SV=1	2	11.06	971597		140698	406618	342122	91697.2		222467	437095	503806		5.0732e+06	282405	299546		130695
P27348	14-3-3 protein theta OS=Homo sapiens GN=YWHAQ PE=1 SV=1	1	18.65	1.53577e+06	287832	559365	142505	138475	150654	326608			155236	144991	542251	146075
P63104	14-3-3 protein zeta/delta OS=Homo sapiens GN=YWHAZ PE=1 SV=1	7	100.67	1.59232e+07	1.05001e+07	9.39929e+06	5.60992e+06	4.35654e+06	4.82073e+06	7.68221e+06	4.39291e+06	6.72849e+06	6.56824e+06	8.04504e+06	1.43224e+07	4.55788e+06	7.05847e+06	6.79815e+06	5.5082e+06
P09543	2',3'-cyclic-nucleotide 3'-phosphodiesterase OS=Homo sapiens GN=CNP PE=1 SV=2	1	2.28			241232	176050	132281	233180	380292	196525	85891.5		120382	373049	171091	276571	290943
Q99460	26S proteasome non-ATPase regulatory subunit 1 OS=Homo sapiens GN=PSMD1 PE=1 SV=2	1	2.05		1.98493e+06	1.59018e+06	1.6219e+06	1.74842e+06	907144	641696	2.65459e+06	1.10172e+06	521681	402954	761416	1.32849e+06	922492	1.60227e+06	2.07833e+06
O00231	26S proteasome non-ATPase regulatory subunit 11 OS=Homo sapiens GN=PSMD11 PE=1 SV=3	1	2.39
Q13200	26S proteasome non-ATPase regulatory subunit 2 OS=Homo sapiens GN=PSMD2 PE=1 SV=3	1	0					69186.9	46737.3			33710.1	31039.3	56184.6	115572		38714.1	39996.1	51960.2
P62195	26S proteasome regulatory subunit 8 OS=Homo sapiens GN=PSMC5 PE=1 SV=1	1	2.3
P82650	28S ribosomal protein S22, mitochondrial OS=Homo sapiens GN=MRPS22 PE=1 SV=1	1	2.17
P52758	2-iminobutanoate/2-iminopropanoate deaminase OS=Homo sapiens GN=RIDA PE=1 SV=1	3	93.38	2.73619e+06	4.15642e+06	1.48815e+06	1.10391e+06	2.69697e+06	2.89388e+06	3.6899e+06	2.31833e+06	2.24294e+06	1.94368e+06	3.30075e+06	2.91218e+06	1.15549e+06	3.48295e+06	3.59007e+06	3.03756e+06
P21953	2-oxoisovalerate dehydrogenase subunit beta, mitochondrial OS=Homo sapiens GN=BCKDHB PE=1 SV=2	1	0	436813	384250	535302	299915	747341	616514	444878	401252	492393	367939	533157	302160	158300	478615	602500	489926
P62263	40S ribosomal protein S14 OS=Homo sapiens GN=RPS14 PE=1 SV=3	1	2.39	3.06961e+06			719156										1.46027e+06
P62269	40S ribosomal protein S18 OS=Homo sapiens GN=RPS18 PE=1 SV=3	1	4.22	3.31037e+06		54026.3		67512.5					83950.2		367221	53929.5
P62851	40S ribosomal protein S25 OS=Homo sapiens GN=RPS25 PE=1 SV=1	1	1.78	349884	288155	79329.4	128610		103732	165785	470393	295711	119865		359811	218659	183155	195870	361605
P23396	40S ribosomal protein S3 OS=Homo sapiens GN=RPS3 PE=1 SV=2	1	1.66	2.97482e+06
P62701	40S ribosomal protein S4, X isoform OS=Homo sapiens GN=RPS4X PE=1 SV=2	1	0	663863
P22090	40S ribosomal protein S4, Y isoform 1 OS=Homo sapiens GN=RPS4Y1 PE=1 SV=2	1	0	663863
Q8TD47	40S ribosomal protein S4, Y isoform 2 OS=Homo sapiens GN=RPS4Y2 PE=2 SV=3	1	0	663863
P62753	40S ribosomal protein S6 OS=Homo sapiens GN=RPS6 PE=1 SV=1	1	1.83	2.22129e+06			69198.5		117948	86571.5					265185		107788
P62241	40S ribosomal protein S8 OS=Homo sapiens GN=RPS8 PE=1 SV=2	2	7.94	2.77744e+06		571328		494244		677816	275412		195241		294799	108790
P08865	40S ribosomal protein SA OS=Homo sapiens GN=RPSA PE=1 SV=4	1	2.16	2.1185e+06											190225
P08195	4F2 cell-surface antigen heavy chain OS=Homo sapiens GN=SLC3A2 PE=1 SV=3	14	210.91	1.43303e+07	2.02701e+07	1.27898e+07	1.14106e+07	1.28773e+07	1.40057e+07	1.65913e+07	1.53896e+07	1.35792e+07	1.51753e+07	1.57059e+07	1.29143e+07	1.27324e+07	1.17765e+07	1.80059e+07	1.73633e+07
P21589	5'-nucleotidase OS=Homo sapiens GN=NT5E PE=1 SV=1	4	30.45	404737	232316	711686	1.81917e+06	92381.6	91988.9	998348	610856	84551.1	797965	51697.8	413709	307977	238473	262060	239944
P10809	60 kDa heat shock protein, mitochondrial OS=Homo sapiens GN=HSPD1 PE=1 SV=2	3	14.1	1.36894e+07	47384.9	208295		55324.1	132200	73709.7	51815.7				362866
P62913	60S ribosomal protein L11 OS=Homo sapiens GN=RPL11 PE=1 SV=2	1	1.72	1.31122e+06											253384
P30050	60S ribosomal protein L12 OS=Homo sapiens GN=RPL12 PE=1 SV=1	1	1.85	488595
P26373	60S ribosomal protein L13 OS=Homo sapiens GN=RPL13 PE=1 SV=4	1	1.63	2.60715e+06
Q07020	60S ribosomal protein L18 OS=Homo sapiens GN=RPL18 PE=1 SV=2	2	1.89	4.94407e+06		3.15996e+06
P84098	60S ribosomal protein L19 OS=Homo sapiens GN=RPL19 PE=1 SV=1	1	1.83
P61254	60S ribosomal protein L26 OS=Homo sapiens GN=RPL26 PE=1 SV=1	1	0	1.8359e+06											60444
Q9UNX3	60S ribosomal protein L26-like 1 OS=Homo sapiens GN=RPL26L1 PE=1 SV=1	1	0	1.8359e+06											60444
P47914	60S ribosomal protein L29 OS=Homo sapiens GN=RPL29 PE=1 SV=2	1	2.2	1.83148e+06				101316				85621.5
P39023	60S ribosomal protein L3 OS=Homo sapiens GN=RPL3 PE=1 SV=2	1	2.44	1.18929e+06
P62888	60S ribosomal protein L30 OS=Homo sapiens GN=RPL30 PE=1 SV=2	1	0	2.58986e+06	115134		292335			71270.5				65672				66679.5	63462.9
P62899	60S ribosomal protein L31 OS=Homo sapiens GN=RPL31 PE=1 SV=1	1	1.65	3.9153e+06	787851		459236	1.14423e+06	1.09835e+06	715681	752349	813917	286468		1.11724e+06	444926	1.47722e+06	1.33535e+06	649512
P18124	60S ribosomal protein L7 OS=Homo sapiens GN=RPL7 PE=1 SV=1	1	4.16	2.50124e+06					148234						453665		212508
P62424	60S ribosomal protein L7a OS=Homo sapiens GN=RPL7A PE=1 SV=2	1	1.73	1.17944e+06								295627				305225			228029
P62917	60S ribosomal protein L8 OS=Homo sapiens GN=RPL8 PE=1 SV=2	2	4.12	4.06248e+06						78594.6					133299	97306.3			67692.1
P52209	6-phosphogluconate dehydrogenase, decarboxylating OS=Homo sapiens GN=PGD PE=1 SV=3	1	1.74
O95336	6-phosphogluconolactonase OS=Homo sapiens GN=PGLS PE=1 SV=2	3	13.41		7.77023e+06	1.02595e+06	1.04667e+07	2.03876e+06	3.60583e+06	3.64e+06	1.17133e+07	7.39184e+06	7.70048e+06	6.61458e+06	1.7418e+06	4.87011e+06	1.03664e+06	5.49422e+06	5.85921e+06
P08253	72 kDa type IV collagenase OS=Homo sapiens GN=MMP2 PE=1 SV=2	22	641.11	3.58262e+07	5.44768e+07	6.31964e+07	5.42427e+07	4.9769e+07	5.5157e+07	4.64396e+07	4.28838e+07	4.73492e+07	6.45719e+07	5.87802e+07	4.62337e+07	4.57719e+07	3.79531e+07	3.9996e+07	4.79029e+07
P11021	78 kDa glucose-regulated protein OS=Homo sapiens GN=HSPA5 PE=1 SV=2	24	527.09	4.85888e+07	4.2118e+07	2.60428e+07	2.3003e+07	3.80966e+07	3.47814e+07	3.28743e+07	2.47081e+07	2.30513e+07	2.20908e+07	2.84956e+07	1.91934e+07	1.47865e+07	2.5552e+07	3.12759e+07	2.85582e+07
P22303	Acetylcholinesterase OS=Homo sapiens GN=ACHE PE=1 SV=1	3	4.19		558517	215512	748382	412961	319668	440015	357952	407817	706261	522659	86832.4	128322	315857	627215	411570
Q13510	Acid ceramidase OS=Homo sapiens GN=ASAH1 PE=1 SV=5	8	107.65	5.6249e+06	1.02175e+07	1.75703e+07	8.10764e+06	9.15684e+06	1.33231e+07	1.34742e+07	8.72661e+06	8.16379e+06	9.20142e+06	1.08018e+07	1.56466e+07	1.38467e+07	1.11182e+07	1.04725e+07	8.50754e+06
Q92485	Acid sphingomyelinase-like phosphodiesterase 3b OS=Homo sapiens GN=SMPDL3B PE=1 SV=2	1	22.76		388764	92928	78167.6	550078	389809	587407	227252	232874	228819	486549	113914	113081	182710	569661	251243
P68032	Actin, alpha cardiac muscle 1 OS=Homo sapiens GN=ACTC1 PE=1 SV=1	1	447.11	529983	1.68757e+06	3.56877e+06	1.98003e+06	1.93083e+06	1.10749e+06	1.32645e+06	2.27792e+06	2.3068e+06	4.89587e+06	2.11147e+06	1.29969e+06	3.11735e+06	1.25615e+06	1.52297e+06	2.58275e+06
P68133	Actin, alpha skeletal muscle OS=Homo sapiens GN=ACTA1 PE=1 SV=1	1	447.11	529983	1.68757e+06	3.56877e+06	1.98003e+06	1.93083e+06	1.10749e+06	1.32645e+06	2.27792e+06	2.3068e+06	4.89587e+06	2.11147e+06	1.29969e+06	3.11735e+06	1.25615e+06	1.52297e+06	2.58275e+06
P62736	Actin, aortic smooth muscle OS=Homo sapiens GN=ACTA2 PE=1 SV=1	1	426.43	529983	1.68757e+06	3.56877e+06	1.98003e+06	1.93083e+06	1.10749e+06	1.32645e+06	2.27792e+06	2.3068e+06	4.89587e+06	2.11147e+06	1.29969e+06	3.11735e+06	1.25615e+06	1.52297e+06	2.58275e+06
P60709	Actin, cytoplasmic 1 OS=Homo sapiens GN=ACTB PE=1 SV=1	8	1037.28	3.60936e+08	1.31539e+08	2.37023e+08	1.59047e+08	1.00731e+08	1.29374e+08	1.78678e+08	1.03926e+08	9.58542e+07	1.34151e+08	1.24579e+08	2.31335e+08	1.30177e+08	2.21808e+08	1.30031e+08	1.25496e+08
P63261	Actin, cytoplasmic 2 OS=Homo sapiens GN=ACTG1 PE=1 SV=1	8	1037.28	3.60936e+08	1.31539e+08	2.37023e+08	1.59047e+08	1.00731e+08	1.29374e+08	1.78678e+08	1.03926e+08	9.58542e+07	1.34151e+08	1.24579e+08	2.31335e+08	1.30177e+08	2.21808e+08	1.30031e+08	1.25496e+08
P63267	Actin, gamma-enteric smooth muscle OS=Homo sapiens GN=ACTG2 PE=1 SV=1	1	426.43	529983	1.68757e+06	3.56877e+06	1.98003e+06	1.93083e+06	1.10749e+06	1.32645e+06	2.27792e+06	2.3068e+06	4.89587e+06	2.11147e+06	1.29969e+06	3.11735e+06	1.25615e+06	1.52297e+06	2.58275e+06
O95433	Activator of 90 kDa heat shock protein ATPase homolog 1 OS=Homo sapiens GN=AHSA1 PE=1 SV=1	1	0			113314						55050.9		80130.8	117614
Q709F0	Acyl-CoA dehydrogenase family member 11 OS=Homo sapiens GN=ACAD11 PE=1 SV=2	1	0		346854			1.77248e+06	1.60496e+06	258347	3.99553e+06		714688	2.22663e+06				353891	232904
Q5T8D3	Acyl-CoA-binding domain-containing protein 5 OS=Homo sapiens GN=ACBD5 PE=1 SV=1	1	1.82		358638	316986	542734	337581	158877		187616	502590	357408		326250	486992
Q9Y305	Acyl-coenzyme A thioesterase 9, mitochondrial OS=Homo sapiens GN=ACOT9 PE=1 SV=2	1	3.15
P25054	Adenomatous polyposis coli protein OS=Homo sapiens GN=APC PE=1 SV=2	1	2.09
P23526	Adenosylhomocysteinase OS=Homo sapiens GN=AHCY PE=1 SV=4	1	0												926353
Q8IWK6	Adhesion G protein-coupled receptor A3 OS=Homo sapiens GN=ADGRA3 PE=1 SV=2	1	0		1.64078e+07	1.50449e+07	3.11178e+07	1.7319e+07	4.74588e+07	7.23826e+07	7.77565e+07	417758	2.40823e+07	3.54688e+07	1.31465e+07	5.01657e+07	3.1955e+07	3.20383e+07	8.1892e+07
O60241	Adhesion G protein-coupled receptor B2 OS=Homo sapiens GN=ADGRB2 PE=1 SV=2	2	19.78	4.97889e+06	1.39659e+06	3.42668e+06	434466	2.52034e+06	653050	1.49416e+06	1.22449e+06	658225	642920	699945	3.87757e+06	737099	4.11423e+06	2.54092e+06	2.07028e+06
O94910	Adhesion G protein-coupled receptor L1 OS=Homo sapiens GN=ADGRL1 PE=1 SV=1	3	19.78	616404	444680	1.80082e+06	99031.6	1.21883e+06	712100	145991	231677	146246	109945	178199	1.46106e+06		1.51836e+06	812063	292726
Q9Y653	Adhesion G-protein coupled receptor G1 OS=Homo sapiens GN=ADGRG1 PE=1 SV=2	3	19.93	74445	1.43931e+06	2.37666e+06	300849	1.35563e+06	1.47109e+06	1.62691e+06	442654	1.19344e+06	368534	983029	1.38957e+06	584152	1.53877e+06	794472	1.30789e+06
Q8IZF6	Adhesion G-protein coupled receptor G4 OS=Homo sapiens GN=ADGRG4 PE=2 SV=2	1	0
Q8IUX7	Adipocyte enhancer-binding protein 1 OS=Homo sapiens GN=AEBP1 PE=1 SV=1	9	144.81	6.31138e+06	9.00542e+06	1.01469e+07	4.9833e+06	4.85749e+06	8.57417e+06	8.88162e+06	5.12435e+06	4.35709e+06	5.70379e+06	5.92349e+06	6.76493e+06	8.02736e+06	6.71507e+06	8.07751e+06	4.75313e+06
Q9HDC9	Adipocyte plasma membrane-associated protein OS=Homo sapiens GN=APMAP PE=1 SV=2	1	9.55	1.14331e+06	1.07009e+06	1.27984e+06	845281	639082	975735	1.05685e+06	697793	714941	430708	721211	661763	777862	913947	411853	584401
P84077	ADP-ribosylation factor 1 OS=Homo sapiens GN=ARF1 PE=1 SV=2	2	10.5	405169	225219			241826		196546	496870	429361	964859	307183	419899	675092	147325	149577	192745
P61204	ADP-ribosylation factor 3 OS=Homo sapiens GN=ARF3 PE=1 SV=2	2	10.5	405169	225219			241826		196546	496870	429361	964859	307183	419899	675092	147325	149577	192745
P18085	ADP-ribosylation factor 4 OS=Homo sapiens GN=ARF4 PE=1 SV=3	1	4.95								231418	201110	553644			363732
P84085	ADP-ribosylation factor 5 OS=Homo sapiens GN=ARF5 PE=1 SV=2	1	4.95								231418	201110	553644			363732
P36405	ADP-ribosylation factor-like protein 3 OS=Homo sapiens GN=ARL3 PE=1 SV=2	1	1.75	833600	70772.7	285242	260653	351049		559483	188904	147596	976845	148848	548006	748592	132093	223658	159370
P55196	Afadin OS=Homo sapiens GN=AFDN PE=1 SV=3	1	43.17	965981	1.05647e+07		2.09822e+07	1.48799e+07	1.14469e+07	1.61085e+07	1.56488e+07	1.42723e+07	705830	1.54606e+07	8.09217e+06	1.96076e+07	3.94817e+06	173274	1.82088e+07
P43652	Afamin OS=Homo sapiens GN=AFM PE=1 SV=1	3	21.89		439906	348940	1.48679e+06	791474	473592	210703	1.19654e+06	977222	2.03838e+06	688291	467270	3.22847e+06	208071	473848	802888
O00468	Agrin OS=Homo sapiens GN=AGRN PE=1 SV=5	19	245.34	1.62396e+07	1.857e+07	2.19669e+07	1.01856e+07	1.59543e+07	1.99742e+07	2.03804e+07	1.29002e+07	1.47719e+07	1.20382e+07	1.85372e+07	2.14634e+07	1.02768e+07	2.03952e+07	2.29063e+07	2.34628e+07
Q9BYV1	Alanine--glyoxylate aminotransferase 2, mitochondrial OS=Homo sapiens GN=AGXT2 PE=1 SV=1	1	1.72
P14550	Alcohol dehydrogenase [NADP(+)] OS=Homo sapiens GN=AKR1A1 PE=1 SV=3	2	9.48		607970				351956	463282				333978	757096	505044	310290	747510
Q96C23	Aldose 1-epimerase OS=Homo sapiens GN=GALM PE=1 SV=1	1	0	613066	3.34376e+07	1.64461e+07	1.86057e+07	1.47573e+07	1.83966e+07	2.72929e+07	1.10494e+07	1.38955e+07	8.79442e+06	1.71897e+07	1.89798e+07	1.10719e+07	5.59413e+06	1.39996e+07	1.43237e+07
Q6P4F1	Alpha-(1,3)-fucosyltransferase 10 OS=Homo sapiens GN=FUT10 PE=2 SV=2	1	2.83			327003		124348			94819.6	117447		161035					376409
P26572	Alpha-1,3-mannosyl-glycoprotein 2-beta-N-acetylglucosaminyltransferase OS=Homo sapiens GN=MGAT1 PE=1 SV=2	16	232.9	3.97559e+07	2.32292e+07	4.49455e+07	1.15982e+07	2.81305e+07	3.11163e+07	2.77594e+07	1.94914e+07	2.53255e+07	1.57501e+07	2.81174e+07	4.42785e+07	1.57213e+07	4.49434e+07	2.15343e+07	2.60817e+07
Q10469	Alpha-1,6-mannosyl-glycoprotein 2-beta-N-acetylglucosaminyltransferase OS=Homo sapiens GN=MGAT2 PE=1 SV=1	7	122.01	4.24901e+06	3.8367e+06	8.02561e+06	2.66303e+06	5.70926e+06	6.9278e+06	6.06359e+06	2.94763e+06	3.27716e+06	3.21603e+06	4.83238e+06	7.91971e+06	2.8263e+06	9.2008e+06	5.12117e+06	5.48354e+06
Q09328	Alpha-1,6-mannosylglycoprotein 6-beta-N-acetylglucosaminyltransferase A OS=Homo sapiens GN=MGAT5 PE=2 SV=1	7	31.13	2.26549e+06	2.18607e+06	6.00528e+06	1.54086e+06	5.48693e+06	4.23989e+06	4.05543e+06	2.91589e+06	3.59136e+06	2.40128e+06	3.33964e+06	5.12678e+06	1.21537e+06	5.99536e+06	4.15496e+06	3.67698e+06
Q3V5L5	Alpha-1,6-mannosylglycoprotein 6-beta-N-acetylglucosaminyltransferase B OS=Homo sapiens GN=MGAT5B PE=1 SV=2	1	0
P01011	Alpha-1-antichymotrypsin OS=Homo sapiens GN=SERPINA3 PE=1 SV=2	27	1459.52	1.16562e+08	1.36615e+09	8.61996e+07	8.94537e+08	1.51889e+08	5.76731e+08	6.04492e+08	9.97424e+08	9.01805e+08	7.50153e+08	6.30257e+08	1.10078e+08	3.93976e+08	7.69269e+07	8.75134e+08	4.76827e+08
P01009	Alpha-1-antitrypsin OS=Homo sapiens GN=SERPINA1 PE=1 SV=3	38	3656.69	3.62431e+08	2.81751e+09	2.63145e+08	2.96753e+09	7.55986e+08	1.20925e+09	1.50245e+09	2.59203e+09	2.19563e+09	1.99783e+09	1.79873e+09	2.36604e+08	1.37217e+09	1.81822e+08	2.07155e+09	1.61481e+09
P04217	Alpha-1B-glycoprotein OS=Homo sapiens GN=A1BG PE=1 SV=4	15	738.73	2.6406e+07	9.5735e+07	6.18563e+07	1.87125e+08	6.91e+07	6.96244e+07	7.95715e+07	1.30422e+08	8.71335e+07	9.41365e+07	6.76242e+07	6.01207e+07	1.00072e+08	2.61222e+07	1.04101e+08	9.73678e+07
O15466	Alpha-2,8-sialyltransferase 8E OS=Homo sapiens GN=ST8SIA5 PE=1 SV=2	5	23.7	1.67302e+06	2.40137e+06	2.87419e+06	269111	3.03672e+06	2.08975e+06	1.58173e+06	1.02193e+06	1.89944e+06	495091	1.43606e+06	1.08135e+06	223082	2.51128e+06	2.3496e+06	1.49947e+06
P08697	Alpha-2-antiplasmin OS=Homo sapiens GN=SERPINF2 PE=1 SV=3	20	1638.46	9.07926e+08	3.80547e+08	4.58547e+08	5.09665e+08	3.65783e+08	4.24213e+08	5.12028e+08	4.53949e+08	3.43797e+08	3.65974e+08	2.80848e+08	5.35032e+08	4.33916e+08	6.74608e+08	5.5141e+08	4.75515e+08
P02765	Alpha-2-HS-glycoprotein OS=Homo sapiens GN=AHSG PE=1 SV=1	4	393.25	5.25703e+07	3.9751e+07	8.23492e+07	9.39918e+07	1.44423e+08	8.65436e+07	5.42124e+07	6.19586e+07	8.02388e+07	8.59943e+07	6.20699e+07	4.55173e+07	1.10039e+08	1.15907e+08	6.78639e+07	1.22056e+08
P01023	Alpha-2-macroglobulin OS=Homo sapiens GN=A2M PE=1 SV=3	38	816.51	9.50635e+06	7.15157e+07	2.97129e+07	5.5059e+07	4.00765e+07	5.34724e+07	5.37936e+07	6.4255e+07	5.1052e+07	7.8956e+07	4.76916e+07	2.09245e+07	3.69234e+07	2.53483e+07	5.89448e+07	4.3226e+07
P12814	Alpha-actinin-1 OS=Homo sapiens GN=ACTN1 PE=1 SV=2	1	2.09	971146			216026				176718					127039
O43707	Alpha-actinin-4 OS=Homo sapiens GN=ACTN4 PE=1 SV=2	1	2.09	971146			216026				176718					127039
P06733	Alpha-enolase OS=Homo sapiens GN=ENO1 PE=1 SV=2	29	696.43	1.24235e+08	7.09495e+07	1.07722e+08	4.43298e+07	6.07495e+07	5.54393e+07	6.62812e+07	4.14029e+07	4.74611e+07	3.57599e+07	5.99068e+07	9.87345e+07	3.34389e+07	7.87218e+07	5.27616e+07	4.12222e+07
P06280	Alpha-galactosidase A OS=Homo sapiens GN=GLA PE=1 SV=1	2	8.34	169718	785841	809991	258152	668227	714056	503217	491029	456561	466645	605463	828722	480043	1.06883e+06	808745	758479
Q16352	Alpha-internexin OS=Homo sapiens GN=INA PE=1 SV=2	1	1.72		185742	400987	215942	206733		204951	273509	166300	293880	221646	395834	258577	252307		177700
P49641	Alpha-mannosidase 2x OS=Homo sapiens GN=MAN2A2 PE=2 SV=3	30	413.43	1.14747e+07	1.234e+07	2.39094e+07	7.2685e+06	1.95121e+07	1.97269e+07	1.01034e+07	1.02865e+07	9.11961e+06	8.85692e+06	1.74261e+07	1.76952e+07	5.48484e+06	2.99647e+07	2.5621e+07	1.36226e+07
Q9NSC7	Alpha-N-acetylgalactosaminide alpha-2,6-sialyltransferase 1 OS=Homo sapiens GN=ST6GALNAC1 PE=2 SV=1	2	1.73	2.8526e+06	1.3502e+06	1.26151e+06	613988	965768	748243	1.14895e+06	188894	324799	236331	1.09568e+06	1.12511e+06	457351	1.44335e+06	1.01135e+06	809458
Q9BVH7	Alpha-N-acetylgalactosaminide alpha-2,6-sialyltransferase 5 OS=Homo sapiens GN=ST6GALNAC5 PE=2 SV=1	1	0			139804		233059	190717			91728.3		118420			113856	182581	133803
Q9BTX7	Alpha-tocopherol transfer protein-like OS=Homo sapiens GN=TTPAL PE=1 SV=2	1	0
P15144	Aminopeptidase N OS=Homo sapiens GN=ANPEP PE=1 SV=4	1	0			295553	250336	521085	390791	199640		308302	488606	468900		570302		486892	265740
Q8N6M6	Aminopeptidase O OS=Homo sapiens GN=AOPEP PE=1 SV=2	1	2.05	615880	628835	376122	465506	715291	614735	645360	411028	577042	383584	495690	374778	380302	399626	698028	577269
Q92870	Amyloid-beta A4 precursor protein-binding family B member 2 OS=Homo sapiens GN=APBB2 PE=1 SV=3	1	1.8											103391	91829.1
P05067	Amyloid-beta A4 protein OS=Homo sapiens GN=APP PE=1 SV=3	12	256.56	6.38909e+07	1.15685e+07	1.87279e+07	7.87051e+06	2.64444e+07	4.3464e+07	2.01667e+07	1.06135e+07	5.34848e+06	4.55086e+06	1.01737e+07	6.85832e+06	4.98352e+06	3.37424e+07	2.22236e+07	9.46725e+06
P51693	Amyloid-like protein 1 OS=Homo sapiens GN=APLP1 PE=1 SV=3	13	237.76	1.96045e+07	9.94854e+06	1.72586e+07	3.26971e+06	1.44838e+07	3.69125e+06	8.42928e+06	7.3004e+06	6.35623e+06	7.32293e+06	7.8097e+06	1.41426e+07	7.08407e+06	2.30416e+07	1.39126e+07	1.22048e+07
Q06481	Amyloid-like protein 2 OS=Homo sapiens GN=APLP2 PE=1 SV=2	3	29.62	1.63532e+06	971231	1.76678e+06	126765	858061	1.80614e+06	1.41348e+06	127421			265279	97470.6	83896.3	1.63447e+06	636910	79355.3
Q9UKU9	Angiopoietin-related protein 2 OS=Homo sapiens GN=ANGPTL2 PE=2 SV=1	2	14.2			120900		204388										268418	266086
Q9BY76	Angiopoietin-related protein 4 OS=Homo sapiens GN=ANGPTL4 PE=1 SV=2	1	0									380675		103883		131197		104590
P01019	Angiotensinogen OS=Homo sapiens GN=AGT PE=1 SV=1	20	3952.63	1.28096e+09	3.0398e+09	2.20841e+09	2.30166e+09	2.88975e+09	3.04348e+09	3.16826e+09	2.1636e+09	2.97633e+09	2.09699e+09	2.76732e+09	2.01344e+09	1.8152e+09	2.06328e+09	3.33794e+09	2.72881e+09
Q9P2S6	Ankyrin repeat and MYND domain-containing protein 1 OS=Homo sapiens GN=ANKMY1 PE=2 SV=2	1	1.75	3.26259e+06
P04083	Annexin A1 OS=Homo sapiens GN=ANXA1 PE=1 SV=2	9	88.82	7.43577e+06	1.23414e+06	1.48e+06	9.12666e+06	1.02755e+06	1.6178e+06	2.48653e+06	1.65325e+06	1.63134e+06	5.12784e+06	1.77674e+06	2.82332e+06	3.3179e+06	2.03029e+06	1.1623e+06	1.38185e+06
P50995	Annexin A11 OS=Homo sapiens GN=ANXA11 PE=1 SV=1	6	66.2	1.20391e+07	3.02603e+06	4.0908e+06	2.71079e+06	2.06702e+06	2.8795e+06	6.52262e+06	3.46111e+06	1.64959e+06	1.59971e+06	1.47869e+06	3.50168e+06	4.61402e+06	2.52651e+06	3.38213e+06	1.05603e+06
P07355	Annexin A2 OS=Homo sapiens GN=ANXA2 PE=1 SV=2	19	358.86	5.50324e+07	1.71939e+07	2.98329e+07	6.74498e+07	9.80197e+06	2.01616e+07	2.97044e+07	2.00523e+07	1.12987e+07	4.09223e+07	1.75223e+07	2.6313e+07	2.77596e+07	3.05535e+07	1.83728e+07	1.77405e+07
P09525	Annexin A4 OS=Homo sapiens GN=ANXA4 PE=1 SV=4	4	34.21	1.18137e+07	2.74129e+06	2.20218e+06	3.43023e+06	1.8427e+06	504535	4.38298e+06	608075	426660	1.04245e+06	839616	1.66094e+06	1.4598e+06	577179	1.1948e+06	268995
P08758	Annexin A5 OS=Homo sapiens GN=ANXA5 PE=1 SV=2	13	151.07	1.71811e+07	1.52824e+07	1.40179e+07	3.57492e+07	7.31635e+06	1.24776e+07	1.87388e+07	1.06972e+07	7.25246e+06	1.61163e+07	9.49872e+06	1.02714e+07	1.4211e+07	1.40262e+07	1.51449e+07	1.18502e+07
P08133	Annexin A6 OS=Homo sapiens GN=ANXA6 PE=1 SV=3	9	104.13	6.69199e+06	3.50639e+06	5.28947e+06	4.5308e+06	2.27458e+06	3.03733e+06	4.7562e+06	4.07823e+06	1.60315e+06	4.80283e+06	1.70254e+06	4.23859e+06	7.40258e+06	3.03978e+06	4.2049e+06	2.24351e+06
P20073	Annexin A7 OS=Homo sapiens GN=ANXA7 PE=1 SV=3	1	24.43	470559	329908	550910	554891	265218	330433	751034	260455	173903	299802	194784	495103	293952	398832	296431	209469
Q4KMQ2	Anoctamin-6 OS=Homo sapiens GN=ANO6 PE=1 SV=2	1	4.26		186921	213459	144791		288405	373007	255631	228585	375042	193984	414702	304256	213745	251046	97461.7
Q6IWH7	Anoctamin-7 OS=Homo sapiens GN=ANO7 PE=1 SV=2	1	1.86				391622		1.38233e+06			829478	1.18904e+06
Q9H6X2	Anthrax toxin receptor 1 OS=Homo sapiens GN=ANTXR1 PE=1 SV=2	2	10.17	1.96617e+06	1.09356e+06	1.85331e+06	2.72481e+06	1.16905e+06	1.40601e+06	1.90399e+06	1.32385e+06	1.5019e+06	2.16186e+06	1.26456e+06	1.79114e+06	1.72563e+06	1.75481e+06	2.57586e+06	1.43055e+06
P01008	Antithrombin-III OS=Homo sapiens GN=SERPINC1 PE=1 SV=1	30	1971.9	1.02239e+08	4.09551e+08	1.87014e+08	7.98695e+08	3.72606e+08	3.16335e+08	2.54684e+08	4.91865e+08	5.41916e+08	5.21918e+08	3.55934e+08	1.81012e+08	5.29237e+08	8.66619e+07	4.7789e+08	6.33499e+08
Q10567	AP-1 complex subunit beta-1 OS=Homo sapiens GN=AP1B1 PE=1 SV=2	2	53.77	1.86254e+06	4.87534e+06	3.70274e+06	2.06833e+06	4.04507e+06	3.93286e+06	2.8208e+06	2.44212e+06	3.59211e+06	3.06656e+06	3.42173e+06	4.36667e+06	983832	4.28837e+06	3.89307e+06	4.63353e+06
O95782	AP-2 complex subunit alpha-1 OS=Homo sapiens GN=AP2A1 PE=1 SV=3	1	5.19		114799	228393							41829.6	64360.3	224536				136217
O94973	AP-2 complex subunit alpha-2 OS=Homo sapiens GN=AP2A2 PE=1 SV=2	2	6.76			242588							58554.5		121179
P63010	AP-2 complex subunit beta OS=Homo sapiens GN=AP2B1 PE=1 SV=1	11	203.03	1.29187e+07	1.39359e+07	2.07382e+07	7.64841e+06	1.48601e+07	1.59905e+07	1.24081e+07	8.74141e+06	1.26572e+07	1.13648e+07	1.71684e+07	1.95893e+07	4.00816e+06	1.92909e+07	1.55156e+07	1.6256e+07
P02647	Apolipoprotein A-I OS=Homo sapiens GN=APOA1 PE=1 SV=1	29	929.25	9.59828e+07	1.24418e+08	1.73252e+08	3.33026e+08	1.94304e+08	1.24058e+08	7.73855e+07	2.11455e+08	2.18312e+08	2.60084e+08	1.50469e+08	1.1818e+08	4.54906e+08	7.22157e+07	1.30575e+08	2.02273e+08
P02652	Apolipoprotein A-II OS=Homo sapiens GN=APOA2 PE=1 SV=1	7	277.61	7.0714e+07	6.96874e+07	1.01535e+08	1.50757e+08	1.16396e+08	9.96141e+07	7.90663e+07	9.79869e+07	1.25304e+08	6.81207e+07	1.35959e+08	1.11894e+08	1.48639e+08	6.06206e+07	1.06021e+08	9.00626e+07
P06727	Apolipoprotein A-IV OS=Homo sapiens GN=APOA4 PE=1 SV=3	28	246.24	1.30239e+07	6.65184e+06	2.82508e+07	2.1452e+07	2.23832e+07	7.86027e+06	1.16168e+07	2.51286e+07	1.63612e+07	6.80723e+07	1.19521e+07	1.58911e+07	1.1424e+08	1.21331e+07	1.049e+07	2.50899e+07
P04114	Apolipoprotein B-100 OS=Homo sapiens GN=APOB PE=1 SV=2	14	41.6	2.65807e+06	1.24115e+06	1.68355e+06	3.59176e+06	701939	3.03456e+06	827251	2.7918e+06	1.78468e+06	6.8772e+06	639850	2.41528e+06	3.25049e+06	1.24062e+06	1.531e+06	2.43317e+06
P02656	Apolipoprotein C-III OS=Homo sapiens GN=APOC3 PE=1 SV=1	1	50.86	3.90111e+06	792152	1.74834e+06	2.26696e+06	1.26799e+06	707441	421901	318957	1.28883e+06	1.56055e+06	560702	853041	2.20754e+06	867000	703455	834153
P05090	Apolipoprotein D OS=Homo sapiens GN=APOD PE=1 SV=1	12	1285.57	4.41991e+08	1.5444e+09	7.68136e+08	6.32651e+08	7.90362e+08	4.99838e+08	1.05465e+09	1.21236e+09	7.77301e+08	1.07757e+09	1.03632e+09	7.62342e+08	8.11558e+08	6.0618e+08	8.88737e+08	9.56075e+08
P02649	Apolipoprotein E OS=Homo sapiens GN=APOE PE=1 SV=1	49	10539.6	1.91603e+10	1.25647e+10	1.72825e+10	7.15946e+09	1.89344e+10	1.61841e+10	1.39795e+10	1.28656e+10	1.61149e+10	8.45854e+09	2.05895e+10	1.82747e+10	6.67872e+09	2.1094e+10	1.75366e+10	8.89923e+09
O14791	Apolipoprotein L1 OS=Homo sapiens GN=APOL1 PE=1 SV=5	20	343.65	7.72455e+07	6.59095e+07	8.90251e+07	1.19381e+08	7.34649e+07	1.11157e+08	4.29357e+07	6.17707e+07	8.51446e+07	8.79621e+07	6.02822e+07	1.94694e+08	1.42946e+08	5.43748e+07	3.49516e+07	5.42493e+07
O95445	Apolipoprotein M OS=Homo sapiens GN=APOM PE=1 SV=2	3	11.79	2.16705e+06	2.03373e+06	5.14021e+06	1.13212e+07	4.72788e+06	4.85218e+06	4.36746e+06	4.92293e+06	3.57065e+06	5.46697e+06	3.40696e+06	7.27538e+06	4.63835e+06	2.40968e+06	4.78677e+06	5.25138e+06
Q07812	Apoptosis regulator BAX OS=Homo sapiens GN=BAX PE=1 SV=1	3	29.79	818588	236651	761975	216149	159303	508873	590570	292749	218902	293669	531289	1.03746e+06		678082	551152	336093
P29972	Aquaporin-1 OS=Homo sapiens GN=AQP1 PE=1 SV=3	6	259.58	8.89921e+07	2.84758e+07	2.6886e+07	1.36128e+07	1.97636e+07	1.65686e+07	3.97737e+07	1.19763e+07	8.32355e+06	5.39156e+06	7.856e+06	3.82635e+07	3.1253e+07	2.05096e+07	4.28173e+07	1.18372e+07
O75689	Arf-GAP with dual PH domain-containing protein 1 OS=Homo sapiens GN=ADAP1 PE=1 SV=2	1	1.68		3.60419e+06	1.89924e+06	5.6098e+06	3.01399e+06	1.17639e+07	6.88018e+06	5.69466e+06	2.22026e+06	7.27335e+06	4.56227e+06	2.62878e+06	5.72747e+06	1.49928e+06	4.47802e+06	7.22404e+06
Q9NPF8	Arf-GAP with dual PH domain-containing protein 2 OS=Homo sapiens GN=ADAP2 PE=1 SV=1	1	1.68		3.60419e+06	1.89924e+06	5.6098e+06	3.01399e+06	1.17639e+07	6.88018e+06	5.69466e+06	2.22026e+06	7.27335e+06	4.56227e+06	2.62878e+06	5.72747e+06	1.49928e+06	4.47802e+06	7.22404e+06
Q6NXE6	Armadillo repeat-containing protein 6 OS=Homo sapiens GN=ARMC6 PE=1 SV=2	1	2.5								195498								319550
Q5H9R4	Armadillo repeat-containing X-linked protein 4 OS=Homo sapiens GN=ARMCX4 PE=2 SV=2	1	0	3.09754e+06	95470.6	177328		133231		103721				151531	112910		95558.4	65677.2	47554.6
P15289	Arylsulfatase A OS=Homo sapiens GN=ARSA PE=1 SV=3	1	0															46824.2
O43776	Asparagine--tRNA ligase, cytoplasmic OS=Homo sapiens GN=NARS PE=1 SV=1	1	0	322963	54849.6			455790	472063	492778	408041	406294		406333	396532	267376	674951	468946	331162
P17174	Aspartate aminotransferase, cytoplasmic OS=Homo sapiens GN=GOT1 PE=1 SV=3	12	242.94	6.12644e+06	2.06643e+07	9.29506e+06	5.64334e+06	6.90309e+06	8.39703e+06	9.25803e+06	7.15099e+06	1.08003e+07	8.5663e+06	1.7342e+07	5.23758e+06	915520	5.22884e+06	1.47871e+07	5.46446e+06
Q12797	Aspartyl/asparaginyl beta-hydroxylase OS=Homo sapiens GN=ASPH PE=1 SV=3	1	12.52			288582	463917	293383	315296	221508	436884	295433		83388.9			249143	153798	162591
O14525	Astrotactin-1 OS=Homo sapiens GN=ASTN1 PE=2 SV=3	2	10.03		131364						83616		32486.4				85292.5		135545
Q6SPF0	Atherin OS=Homo sapiens GN=SAMD1 PE=1 SV=1	1	0										1.0915e+06
P06576	ATP synthase subunit beta, mitochondrial OS=Homo sapiens GN=ATP5B PE=1 SV=3	2	3.43	2.04759e+06	127799	203329	145253	107646	234007	234655	133421	75348.7		205999	469084		319097
Q92499	ATP-dependent RNA helicase DDX1 OS=Homo sapiens GN=DDX1 PE=1 SV=2	1	2.14		194099	104719	1.6747e+06		777680	239754	329823	311064	281830	441693		229014
Q14654	ATP-sensitive inward rectifier potassium channel 11 OS=Homo sapiens GN=KCNJ11 PE=1 SV=2	1	3.27		222048		177703	284968	251919	207218	303620	180909	184100	146391	233901		57802.5	379084	291338
Q03989	AT-rich interactive domain-containing protein 5A OS=Homo sapiens GN=ARID5A PE=1 SV=2	1	0		30950.9	44869.8		31307.5	28210.1	44533.8		22060.3	604930		47480.8	26742.9	48608.6	27084.1	32607.5
O75882	Attractin OS=Homo sapiens GN=ATRN PE=1 SV=2	1	3.94		234321	82687.2	182864	165015		141026								874133
Q8NFJ9	Bardet-Biedl syndrome 1 protein OS=Homo sapiens GN=BBS1 PE=1 SV=1	1	2.25	1.46086e+07	181559		83733.2				75948.5				140966
P98160	Basement membrane-specific heparan sulfate proteoglycan core protein OS=Homo sapiens GN=HSPG2 PE=1 SV=4	57	789.05	6.33799e+07	8.15218e+07	9.01208e+07	4.8829e+07	6.40588e+07	6.71842e+07	9.42872e+07	7.93407e+07	5.69996e+07	7.00269e+07	5.97815e+07	6.94338e+07	5.24259e+07	7.3601e+07	6.90363e+07	6.73617e+07
P35613	Basigin OS=Homo sapiens GN=BSG PE=1 SV=2	1	5.48	1.4027e+06	747049	446061	451590	394676	294430	820769	368779	256061	512634	212267	543159	981280	361650	422358	219968
Q5H9F3	BCL-6 corepressor-like protein 1 OS=Homo sapiens GN=BCORL1 PE=1 SV=1	1	2.15			263898		578498	697395	902257	697734	644969		956779	368906	170418
Q8NES3	Beta-1,3-N-acetylglucosaminyltransferase lunatic fringe OS=Homo sapiens GN=LFNG PE=1 SV=2	10	123.36	1.17206e+07	1.18476e+07	1.82727e+07	5.86517e+06	1.43019e+07	1.56598e+07	1.90003e+07	9.59013e+06	1.1533e+07	6.74565e+06	1.40188e+07	1.31201e+07	9.32963e+06	1.96778e+07	1.65734e+07	9.75087e+06
O00587	Beta-1,3-N-acetylglucosaminyltransferase manic fringe OS=Homo sapiens GN=MFNG PE=1 SV=2	1	11.5			189979		96666	112985	178840			56395.3	113568	152190		218025	86189.9	75141.6
Q9Y644	Beta-1,3-N-acetylglucosaminyltransferase radical fringe OS=Homo sapiens GN=RFNG PE=2 SV=3	1	6.35			650784		453493					189041	789843					489401
Q00973	Beta-1,4 N-acetylgalactosaminyltransferase 1 OS=Homo sapiens GN=B4GALNT1 PE=1 SV=2	14	153.44	9.91161e+06	8.12241e+06	1.37394e+07	3.18118e+06	1.34508e+07	1.33782e+07	9.00444e+06	4.22707e+06	8.79858e+06	3.95251e+06	7.6045e+06	9.5609e+06	1.43043e+06	1.94996e+07	1.11218e+07	6.97304e+06
P15291	Beta-1,4-galactosyltransferase 1 OS=Homo sapiens GN=B4GALT1 PE=1 SV=5	8	342.12	1.26695e+07	1.2474e+07	1.97144e+07	5.81756e+06	1.35277e+07	1.24424e+07	1.21404e+07	9.62432e+06	9.52841e+06	9.63203e+06	8.27616e+06	1.84886e+07	8.35954e+06	1.76974e+07	1.17002e+07	1.34647e+07
O60909	Beta-1,4-galactosyltransferase 2 OS=Homo sapiens GN=B4GALT2 PE=1 SV=1	2	26.48		207956	703596	199320	981854	909265	648261	466084	490434	476507	735232	856082	271326	1.30329e+06	939674	899225
O60512	Beta-1,4-galactosyltransferase 3 OS=Homo sapiens GN=B4GALT3 PE=1 SV=2	3	16.62	153252	253446	484764	159829	84460.6	258821	318954	122230	216301	144993	207233	310679	97604.5	88394.8	220524	210019
O43286	Beta-1,4-galactosyltransferase 5 OS=Homo sapiens GN=B4GALT5 PE=2 SV=1	1	17.97	3.91878e+06	3.36775e+06	5.27894e+06	1.87589e+06	3.79603e+06	3.5245e+06	3.42547e+06	3.36878e+06	3.30626e+06	2.45705e+06	3.07956e+06	5.07845e+06	2.70174e+06	7.51648e+06	4.11995e+06	3.95046e+06
O43505	Beta-1,4-glucuronyltransferase 1 OS=Homo sapiens GN=B4GAT1 PE=1 SV=1	22	1274.48	2.20019e+08	3.7183e+08	4.13164e+08	1.90764e+08	5.13969e+08	3.18702e+08	3.17897e+08	2.73597e+08	2.98932e+08	2.48081e+08	3.10693e+08	2.61666e+08	1.19437e+08	3.11516e+08	4.05163e+08	3.15218e+08
P02749	Beta-2-glycoprotein 1 OS=Homo sapiens GN=APOH PE=1 SV=3	1	5.93		2.45338e+06	2.22116e+06	3.15393e+06			3.21794e+06	1.8931e+06	2.79782e+06	2.57718e+06	1.18412e+06	4.39862e+06	3.50981e+06	225555	1.78695e+06	1.74863e+06
P61769	Beta-2-microglobulin OS=Homo sapiens GN=B2M PE=1 SV=1	3	29.38	9.1663e+06	1.45778e+07	8.48306e+06	5.10307e+06	7.6345e+06	6.28702e+06	8.76334e+06	1.06307e+07	7.28627e+06	7.43218e+06	1.50944e+07	9.59657e+06	4.39274e+06	9.18438e+06	1.19119e+07	7.77226e+06
Q96KN2	Beta-Ala-His dipeptidase OS=Homo sapiens GN=CNDP1 PE=1 SV=4	32	2857.87	2.76553e+08	1.19811e+09	4.70658e+08	6.53317e+08	6.44445e+08	1.03381e+09	9.74246e+08	8.17598e+08	8.05917e+08	7.45901e+08	1.63809e+09	5.3405e+08	3.75844e+08	3.10021e+08	1.41708e+09	9.60934e+08
P53674	Beta-crystallin B1 OS=Homo sapiens GN=CRYBB1 PE=1 SV=2	1	1.65	786783	2.88902e+06	1.10597e+06	2.92433e+06	923185	1.45373e+06	2.10739e+06	1.53262e+06	1.86607e+06	4.4428e+06	865383	1.09088e+06	2.13108e+06	1.0411e+06	1.86703e+06	4.45476e+06
P13929	Beta-enolase OS=Homo sapiens GN=ENO3 PE=1 SV=5	3	64.25	1.19436e+06	949352	1.46561e+06	893862	1.56012e+06	2.17514e+06	2.75521e+06	2.27731e+06	1.31672e+06	866477	2.29836e+06	2.73209e+06	751781	3.30587e+06	3.952e+06	2.03836e+06
P16278	Beta-galactosidase OS=Homo sapiens GN=GLB1 PE=1 SV=2	1	1.86			623052	207828	318236				220603				71307.4	159299	131173
P15907	Beta-galactoside alpha-2,6-sialyltransferase 1 OS=Homo sapiens GN=ST6GAL1 PE=1 SV=1	1	2.02	773474	607639		1.2506e+06										522552	481317	421592
P06865	Beta-hexosaminidase subunit alpha OS=Homo sapiens GN=HEXA PE=1 SV=2	9	86.75	2.2519e+06	2.20249e+07	9.66979e+06	1.26607e+07	7.23515e+06	1.17439e+07	1.09729e+07	1.39493e+07	1.49879e+07	1.32846e+07	1.20285e+07	9.7805e+06	1.13425e+07	9.1562e+06	1.9433e+07	9.88685e+06
P07686	Beta-hexosaminidase subunit beta OS=Homo sapiens GN=HEXB PE=1 SV=3	4	22.06	244737	1.04735e+06	2.40158e+06	497621	1.08092e+06	1.11494e+06	1.21048e+06	493171	358769	634561	1.67338e+06	3.02536e+06	1.14395e+06	1.30564e+06	1.4223e+06	170158
O00462	Beta-mannosidase OS=Homo sapiens GN=MANBA PE=2 SV=3	10	90.31	199980	4.27539e+06	4.4788e+06	997117	2.49338e+06	2.98552e+06	978334	1.36703e+06	2.07489e+06	1.38844e+06	4.09023e+06	2.64588e+06	1.25912e+06	3.18938e+06	2.92979e+06	2.60636e+06
Q9H115	Beta-soluble NSF attachment protein OS=Homo sapiens GN=NAPB PE=1 SV=2	1	2.55
P55957	BH3-interacting domain death agonist OS=Homo sapiens GN=BID PE=1 SV=1	1	1.66			207182							65054.7
P21810	Biglycan OS=Homo sapiens GN=BGN PE=1 SV=2	4	78.18	1.00067e+06	1.06559e+06	1.91346e+06	387860	1.26425e+06	1.04368e+06	1.10129e+06	857642	602260	402010	1.0257e+06	2.99567e+06	313413	805325	1.01151e+06	798730
P19835	Bile salt-activated lipase OS=Homo sapiens GN=CEL PE=1 SV=3	24	245.87	1.29429e+07	9.10929e+06	7.26383e+06	1.03785e+07	8.27642e+06	1.01157e+07	1.51066e+08	1.31546e+07	5.42762e+06	5.3416e+06	8.04455e+06	2.13969e+07	1.64811e+07	8.36771e+06	2.29613e+08	1.05288e+07
P43251	Biotinidase OS=Homo sapiens GN=BTD PE=1 SV=2	9	598.24	6.18811e+06	6.12939e+07	2.29534e+07	5.63117e+07	4.46196e+07	6.83659e+07	7.19303e+07	5.846e+07	6.66324e+07	4.96398e+07	5.84186e+07	2.05734e+07	2.76652e+07	2.19521e+07	8.94136e+07	8.32547e+07
O60477	BMP/retinoic acid-inducible neural-specific protein 1 OS=Homo sapiens GN=BRINP1 PE=1 SV=2	1	0		853919	122702	982570	414896	256517	284707	1.01356e+06	1.15565e+06	1.06021e+06	770022		644560		692527	642656
P22004	Bone morphogenetic protein 6 OS=Homo sapiens GN=BMP6 PE=1 SV=1	7	94.33	2.53397e+06	2.81923e+06	2.06014e+06	1.11051e+06	2.04128e+06	1.6805e+06	2.62133e+06	1.23719e+06	2.28589e+06	1.49287e+06	1.87316e+06	2.3813e+06	1.44062e+06	2.37415e+06	2.37555e+06	1.06634e+06
P18075	Bone morphogenetic protein 7 OS=Homo sapiens GN=BMP7 PE=1 SV=1	1	4.74		180941	117615		112727	75942.8		180309	132214	146151	142027	100105	180620		169530	84903.6
O14514	Brain-specific angiogenesis inhibitor 1 OS=Homo sapiens GN=BAI1 PE=1 SV=2	3	34.17	1.49619e+06	1.49021e+07	3.28569e+07	1.17826e+07	1.61513e+07	1.8318e+07	1.74199e+07	1.35236e+07	1.68398e+07	1.29963e+07	2.02551e+07	2.11923e+07	1.66579e+07	1.93185e+07	2.26559e+07	2.63416e+07
P51587	Breast cancer type 2 susceptibility protein OS=Homo sapiens GN=BRCA2 PE=1 SV=3	1	3.95	427610	4.88209e+06	5.44097e+06	3.50062e+06	3.99972e+06	5.21197e+06	5.38685e+06	4.12236e+06	3.52928e+06	3.68766e+06	4.51398e+06	6.04883e+06	4.32371e+06	6.05075e+06	5.84159e+06	1.99512e+06
Q96GW7	Brevican core protein OS=Homo sapiens GN=BCAN PE=1 SV=2	5	26.47	1.597e+07	2.00586e+07	2.02632e+07	9.49299e+06	1.84093e+07	1.48198e+07	1.53805e+07	1.1458e+07	1.19677e+07	1.0248e+07	1.26766e+07	1.75666e+07	1.05301e+07	2.56452e+07	1.52626e+07	1.25189e+07
Q9NSI6	Bromodomain and WD repeat-containing protein 1 OS=Homo sapiens GN=BRWD1 PE=1 SV=4	1	0	244411	118352	92367.8	96899.9	102677	147033	397431	317601		153346	90919.7	244414	99097.7	635254	121429	370585
Q8WZ19	BTB/POZ domain-containing adapter for CUL3-mediated RhoA degradation protein 1 OS=Homo sapiens GN=KCTD13 PE=1 SV=1	1	0			90415.1									46791.5		40400
Q9H3F6	BTB/POZ domain-containing adapter for CUL3-mediated RhoA degradation protein 3 OS=Homo sapiens GN=KCTD10 PE=1 SV=1	1	6.35	1.2428e+06		613895	620338	1.79944e+06	765629	1.24971e+06	1.78021e+06	305555	987616		376066		1.02641e+06	514651	270982
Q96CX2	BTB/POZ domain-containing protein KCTD12 OS=Homo sapiens GN=KCTD12 PE=1 SV=1	4	88.62	1.77817e+06	2.32915e+06	1.71858e+06	1.08466e+06	1.79341e+06	2.63004e+06	2.39258e+06	1.06904e+06	1.51614e+06	1.38565e+06	2.32377e+06	2.53689e+06	957285	3.34123e+06	2.01067e+06	1.1994e+06
Q7Z5Y7	BTB/POZ domain-containing protein KCTD20 OS=Homo sapiens GN=KCTD20 PE=1 SV=1	1	0									764803
P11586	C-1-tetrahydrofolate synthase, cytoplasmic OS=Homo sapiens GN=MTHFD1 PE=1 SV=3	1	2.04	433359				440836		83401
Q8IZJ3	C3 and PZP-like alpha-2-macroglobulin domain-containing protein 8 OS=Homo sapiens GN=CPAMD8 PE=1 SV=2	1	0		219393	169286	117396	106912	180723	166989		133878	191304	216904	226344	240888	181540	255477	178055
Q9HCU4	Cadherin EGF LAG seven-pass G-type receptor 2 OS=Homo sapiens GN=CELSR2 PE=1 SV=1	1	5.16		97514.3	291818		210068	180604	211552		152436						76716.1
P12830	Cadherin-1 OS=Homo sapiens GN=CDH1 PE=1 SV=3	1	5.4	1.90203e+06	1.05684e+06	239496	562893	342783	424887	360600	414686	535835	666491	473281	246283	345458	424168	456789	352033
P55287	Cadherin-11 OS=Homo sapiens GN=CDH11 PE=2 SV=2	1	2.03		174162	112234	71716	92760.9		125780						65291.3	104638	152954	162404
P55290	Cadherin-13 OS=Homo sapiens GN=CDH13 PE=1 SV=1	1	0	437480	190578	400803	213592	277708	185440	250602	200702	120022	188799	222626		244031	239894		226688
P55291	Cadherin-15 OS=Homo sapiens GN=CDH15 PE=1 SV=1	12	223.68	1.42368e+06	7.77793e+06	9.07104e+06	1.74263e+06	1.36009e+07	6.27785e+06	1.00435e+07	5.22647e+06	6.52558e+06	3.86831e+06	6.78042e+06	3.1441e+06	547903	4.10755e+06	8.01907e+06	4.96398e+06
P19022	Cadherin-2 OS=Homo sapiens GN=CDH2 PE=1 SV=4	9	189.36	6.27754e+06	8.29375e+06	1.66311e+07	3.44346e+06	8.62528e+06	6.36066e+06	6.9601e+06	5.9794e+06	5.47877e+06	4.62664e+06	8.17548e+06	2.80094e+07	3.01967e+06	1.46258e+07	8.43618e+06	7.45263e+06
P55283	Cadherin-4 OS=Homo sapiens GN=CDH4 PE=2 SV=2	1	1.73	950938	577352	935850	974286	546032	785377	859670	741713		494077	558853	1.72641e+06	888388	1.21338e+06	1.13873e+06	821855
Q96JP9	Cadherin-related family member 1 OS=Homo sapiens GN=CDHR1 PE=1 SV=2	1	1.97							301492					315088		238353	191149
O43745	Calcineurin B homologous protein 2 OS=Homo sapiens GN=CHP2 PE=1 SV=3	1	0			506248	1.26801e+06			151593	391904	991930	1.43735e+06	126731	235171	1.42973e+06	416668	1.02333e+06	600101
Q96RR4	Calcium/calmodulin-dependent protein kinase kinase 2 OS=Homo sapiens GN=CAMKK2 PE=1 SV=2	1	12.93
Q9UQM7	Calcium/calmodulin-dependent protein kinase type II subunit alpha OS=Homo sapiens GN=CAMK2A PE=1 SV=2	2	11.34	291228	1.04457e+06	994569	432574	968750	865988	340219	260710	323491	282127	1.1358e+06	728634	332009	684196	1.07182e+06	512293
Q9Y376	Calcium-binding protein 39 OS=Homo sapiens GN=CAB39 PE=1 SV=1	1	0		122072	231539	78782.8					50390		53854.9			318976	148345	140446
Q08AD1	Calmodulin-regulated spectrin-associated protein 2 OS=Homo sapiens GN=CAMSAP2 PE=1 SV=3	1	2.32	635821
P27824	Calnexin OS=Homo sapiens GN=CANX PE=1 SV=2	2	0	1.47792e+06	413630	225521	204184	315849	217587	300470	147890	226557	205746	293478	1.01337e+06	14750.6	289677	333582	243598
P27797	Calreticulin OS=Homo sapiens GN=CALR PE=1 SV=1	4	30.05		1.96718e+06	378360	465334	1.44958e+06	1.66271e+06	776444	929813	918529	1.16328e+06	1.25707e+06		195727	832089	1.48364e+06	1.15811e+06
O94985	Calsyntenin-1 OS=Homo sapiens GN=CLSTN1 PE=1 SV=1	29	1117.98	7.63017e+07	3.25916e+08	1.2603e+08	1.44545e+08	2.90343e+08	2.23323e+08	2.19843e+08	2.31593e+08	2.13632e+08	1.40271e+08	1.94261e+08	9.8563e+07	7.03117e+07	1.32163e+08	3.12882e+08	2.82593e+08
Q9H4D0	Calsyntenin-2 OS=Homo sapiens GN=CLSTN2 PE=1 SV=2	9	80.64	4.98549e+06	7.73438e+06	7.96802e+06	2.41825e+06	8.92701e+06	6.08147e+06	6.89535e+06	6.00293e+06	4.99403e+06	3.14639e+06	4.70421e+06	7.32984e+06	2.62324e+06	8.67088e+06	8.62799e+06	7.87578e+06
Q9BQT9	Calsyntenin-3 OS=Homo sapiens GN=CLSTN3 PE=1 SV=1	9	80.84	2.13874e+06	2.29314e+06	3.85541e+06	2.148e+06	4.39865e+06	2.51241e+06	1.74891e+06	2.52061e+06	2.41211e+06	1.35657e+06	1.90266e+06	2.72486e+06	1.07106e+06	2.81173e+06	2.90971e+06	2.73224e+06
P10644	cAMP-dependent protein kinase type I-alpha regulatory subunit OS=Homo sapiens GN=PRKAR1A PE=1 SV=1	6	43.38	1.81907e+06	1.07632e+06	1.77768e+06	1.3379e+06	1.06073e+06	481037	1.23134e+06	771812	1.18704e+06	364163	1.74943e+06	2.50712e+06	1.15999e+06	1.42273e+06	1.73642e+06	1.06634e+06
P31321	cAMP-dependent protein kinase type I-beta regulatory subunit OS=Homo sapiens GN=PRKAR1B PE=1 SV=4	1	0	441053	372227	660606	835853	225634		215311		502995		477379	1.1368e+06		700284	682445	475482
Q6F5E8	Capping protein, Arp2/3 and myosin-I linker protein 2 OS=Homo sapiens GN=CARMIL2 PE=1 SV=2	1	1.64
O43916	Carbohydrate sulfotransferase 1 OS=Homo sapiens GN=CHST1 PE=1 SV=1	1	7.26		215586	483327	130836	305827	351629	215193	198446	280043		316765	412540	141697	283909	335757	273787
O43529	Carbohydrate sulfotransferase 10 OS=Homo sapiens GN=CHST10 PE=1 SV=1	4	35.27	2.98158e+06	2.95948e+06	4.84137e+06	139167	3.69087e+06	2.30746e+06	2.35087e+06	1.80797e+06	1.96716e+06	1.3914e+06	2.30411e+06	3.1821e+06	756782	4.44069e+06	3.99959e+06	2.82197e+06
Q9NRB3	Carbohydrate sulfotransferase 12 OS=Homo sapiens GN=CHST12 PE=2 SV=2	3	6.47			364621		227202	331940	251568	159342	276105		318923	368557	234350	397724		298983
Q8NCH0	Carbohydrate sulfotransferase 14 OS=Homo sapiens GN=CHST14 PE=1 SV=2	5	25.87	5.30283e+06	522294	2.04288e+06	1.27525e+06	1.49201e+06	1.24325e+06	1.6822e+06	734826	334825	459071	1.34758e+06	1.71998e+06	642369	2.86966e+06	1.25122e+06	1.15103e+06
Q7LFX5	Carbohydrate sulfotransferase 15 OS=Homo sapiens GN=CHST15 PE=1 SV=1	9	134.1	3.61588e+06	7.25624e+06	8.57319e+06	3.22541e+06	6.82397e+06	6.91697e+06	6.30836e+06	5.11532e+06	6.18327e+06	6.58544e+06	5.72042e+06	9.50299e+06	5.11329e+06	1.04891e+07	6.70509e+06	8.34585e+06
Q7LGC8	Carbohydrate sulfotransferase 3 OS=Homo sapiens GN=CHST3 PE=1 SV=3	4	28.57		897146	1.05602e+06	135607	221045	747637	729427		824977	576670	295298	1.14584e+06	561391	732939	540023	711445
Q9GZS9	Carbohydrate sulfotransferase 5 OS=Homo sapiens GN=CHST5 PE=2 SV=3	1	18.4	604264	375368	824198	267752	366132	682876	779879	323990	325204	192703	729294	950203	542894	925940	459840	460634
Q9GZX3	Carbohydrate sulfotransferase 6 OS=Homo sapiens GN=CHST6 PE=1 SV=1	3	30.24	2.99398e+06	497823	2.2015e+06	267752	519424	1.62068e+06	1.07926e+06	681539	578780	192703	849015	2.37953e+06	1.23113e+06	2.90489e+06	1.25573e+06	698976
Q9NS84	Carbohydrate sulfotransferase 7 OS=Homo sapiens GN=CHST7 PE=1 SV=2	1	2.26			615647			237446		212456	166209	512790	587543	409891	243379	549762		635744
P00915	Carbonic anhydrase 1 OS=Homo sapiens GN=CA1 PE=1 SV=2	2	7.38		1.05654e+06		1.73638e+06		421030	609688		715978	176123			458039		204471	281690
Q9ULX7	Carbonic anhydrase 14 OS=Homo sapiens GN=CA14 PE=1 SV=1	1	2.22
P00918	Carbonic anhydrase 2 OS=Homo sapiens GN=CA2 PE=1 SV=2	7	62.11	1.1815e+07	5.6596e+06	4.81779e+06	4.08912e+06	2.22672e+06	3.45578e+06	7.10539e+06	4.49089e+06	1.4122e+06	1.00625e+06	1.05775e+06	8.14477e+06	3.36799e+06	6.15662e+06	4.91686e+06	1.91872e+06
Q9NS85	Carbonic anhydrase-related protein 10 OS=Homo sapiens GN=CA10 PE=2 SV=1	4	49.75	3.80266e+06	3.80045e+06	5.04707e+06	374909	5.38104e+06	4.81072e+06	3.99721e+06	2.52386e+06	2.65017e+06	1.75413e+06	2.44148e+06	641627	973963	4.70058e+06	4.52398e+06	3.35964e+06
O75493	Carbonic anhydrase-related protein 11 OS=Homo sapiens GN=CA11 PE=1 SV=2	5	72.55	7.82987e+06	4.67614e+06	9.36108e+06	1.92836e+06	8.3446e+06	8.04087e+06	7.86266e+06	3.04152e+06	2.59091e+06	1.80963e+06	4.18208e+06	6.84215e+06	5.08133e+06	7.55408e+06	8.79663e+06	4.70427e+06
P16152	Carbonyl reductase [NADPH] 1 OS=Homo sapiens GN=CBR1 PE=1 SV=3	8	207.98	1.01099e+07	5.7481e+06	9.35336e+06	5.11974e+06	4.77926e+06	5.34379e+06	4.45203e+06	2.77354e+06	4.18102e+06	3.67962e+06	5.33922e+06	5.89765e+06	2.65123e+06	9.72261e+06	7.75741e+06	4.68425e+06
O75828	Carbonyl reductase [NADPH] 3 OS=Homo sapiens GN=CBR3 PE=1 SV=3	3	107.87	8.12074e+06	3.47401e+06	5.35491e+06	2.51613e+06	2.85558e+06	3.38242e+06	2.3169e+06	1.33529e+06	2.01629e+06	1.9603e+06	2.81406e+06	4.06502e+06	1.60718e+06	7.03082e+06	5.48869e+06	1.95574e+06
Q96IY4	Carboxypeptidase B2 OS=Homo sapiens GN=CPB2 PE=1 SV=2	11	168.65	6.22471e+06	1.10899e+07	1.90469e+07	2.22437e+07	1.8324e+07	1.34374e+07	1.15584e+07	1.75485e+07	2.02338e+07	1.87281e+07	1.10636e+07	1.18717e+07	2.24112e+07	9.3937e+06	1.74251e+07	2.28071e+07
O75976	Carboxypeptidase D OS=Homo sapiens GN=CPD PE=1 SV=2	1	2.49
P16870	Carboxypeptidase E OS=Homo sapiens GN=CPE PE=1 SV=1	31	1754.07	7.27418e+08	5.09869e+08	8.14855e+08	3.34771e+08	7.98869e+08	5.74775e+08	5.69615e+08	3.94602e+08	4.16254e+08	2.74015e+08	3.72141e+08	6.62752e+08	2.47465e+08	7.39218e+08	6.2401e+08	4.85489e+08
P14384	Carboxypeptidase M OS=Homo sapiens GN=CPM PE=1 SV=2	2	58.02		713863	541918	662480	616503	749455	691296	258692	437681	449506	594970	572524	343227	165148	485743	268699
P15169	Carboxypeptidase N catalytic chain OS=Homo sapiens GN=CPN1 PE=1 SV=1	7	71.47	1.59219e+06	4.43884e+06	5.68259e+06	1.24004e+07	4.38689e+06	6.50926e+06	1.22485e+06	6.85704e+06	7.05507e+06	9.1412e+06	4.65712e+06	5.88125e+06	8.62825e+06	838824	1.62869e+06	3.7727e+06
P22792	Carboxypeptidase N subunit 2 OS=Homo sapiens GN=CPN2 PE=1 SV=3	3	56.54	1.33104e+06	1.01788e+06	5.03046e+06	5.62609e+06	2.95484e+06	1.32891e+06	1.51537e+06	3.49574e+06	3.18166e+06	5.09648e+06	1.60512e+06	4.1129e+06	5.14022e+06	3.22682e+06	1.49026e+06	2.4592e+06
Q9Y646	Carboxypeptidase Q OS=Homo sapiens GN=CPQ PE=1 SV=1	10	339.41	2.02664e+07	3.29553e+07	2.8919e+07	1.5281e+07	2.74112e+07	2.97612e+07	2.95816e+07	1.56258e+07	2.3867e+07	1.47034e+07	3.56209e+07	2.68112e+07	1.91322e+07	3.46551e+07	3.5007e+07	2.32958e+07
Q9NQ79	Cartilage acidic protein 1 OS=Homo sapiens GN=CRTAC1 PE=1 SV=2	9	88.81	5.24774e+06	2.52652e+07	2.77873e+07	1.19854e+07	2.40231e+07	1.49958e+07	1.67286e+07	2.29069e+07	2.21906e+07	2.83345e+07	2.46256e+07	1.77019e+07	1.95754e+07	1.47938e+07	2.02828e+07	1.95154e+07
P49747	Cartilage oligomeric matrix protein OS=Homo sapiens GN=COMP PE=1 SV=2	4	38.39		1.86002e+07	1.78168e+07	2.3916e+07	1.13363e+07	5.61747e+06	9.47212e+06	1.34634e+07	1.69073e+07	1.91589e+07	1.09474e+07	1.75987e+07	1.29773e+07		2.95667e+06	1.01658e+07
Q8NEV1	Casein kinase II subunit alpha 3 OS=Homo sapiens GN=CSNK2A3 PE=1 SV=2	1	0
P68400	Casein kinase II subunit alpha OS=Homo sapiens GN=CSNK2A1 PE=1 SV=1	1	0
O15519	CASP8 and FADD-like apoptosis regulator OS=Homo sapiens GN=CFLAR PE=1 SV=1	1	0	1.06654e+06	2.7321e+06	6.83746e+06	2.06855e+06	2.78157e+06	2.79093e+06	4.23579e+06	4.15772e+06	2.92268e+06	3.9267e+06	2.88916e+06	3.49636e+06	4.18896e+06	4.36786e+06	3.86257e+06	3.98093e+06
Q9BWT7	Caspase recruitment domain-containing protein 10 OS=Homo sapiens GN=CARD10 PE=1 SV=2	1	0
Q9H257	Caspase recruitment domain-containing protein 9 OS=Homo sapiens GN=CARD9 PE=1 SV=2	1	3.45	722680	911246	1.00211e+06	5.77425e+06	2.34458e+06	2.08644e+06	1.41077e+06	1.51598e+06	2.51953e+06	3.33335e+06	2.17459e+06	797503	2.41332e+06	2.33432e+06	1.36524e+06	1.91268e+06
P04040	Catalase OS=Homo sapiens GN=CAT PE=1 SV=3	1	2.22	2.82916e+06		101208				221024				172442			190028	153814
P35221	Catenin alpha-1 OS=Homo sapiens GN=CTNNA1 PE=1 SV=1	1	0
P26232	Catenin alpha-2 OS=Homo sapiens GN=CTNNA2 PE=1 SV=5	1	0
P35222	Catenin beta-1 OS=Homo sapiens GN=CTNNB1 PE=1 SV=1	1	2.13	327825											259755
P07858	Cathepsin B OS=Homo sapiens GN=CTSB PE=1 SV=3	1	0		514320	1.02775e+06	1.04422e+06					698626		1.27598e+06	692465	83994.6	459634	527893	513271
P07339	Cathepsin D OS=Homo sapiens GN=CTSD PE=1 SV=1	16	1010.94	6.95695e+07	2.55514e+08	9.31971e+07	1.3034e+08	1.09811e+08	1.21001e+08	1.53105e+08	1.19302e+08	9.88379e+07	8.42234e+07	1.19407e+08	1.27702e+08	9.96823e+07	8.92167e+07	2.15246e+08	1.16906e+08
Q9UBX1	Cathepsin F OS=Homo sapiens GN=CTSF PE=1 SV=1	12	214.02	2.12331e+07	1.97427e+07	2.55224e+07	1.3366e+07	2.49866e+07	2.15098e+07	1.72052e+07	1.33987e+07	1.6989e+07	1.49924e+07	2.02463e+07	3.08285e+07	2.19726e+07	2.86011e+07	2.04543e+07	1.77341e+07
P07711	Cathepsin L1 OS=Homo sapiens GN=CTSL PE=1 SV=2	1	2.01	583191	1.12647e+06	853771	879793	665287	580479	1.56796e+06	898675	501737		487687	1.07159e+06	1.34752e+06	839163	989445	891207
P43234	Cathepsin O OS=Homo sapiens GN=CTSO PE=2 SV=1	3	63.17	1.0329e+06	2.8327e+06	2.76693e+06	1.37725e+06	3.28791e+06	1.95455e+06	2.56236e+06	1.66119e+06	1.89602e+06	1.32469e+06	2.38336e+06	1.77641e+06	1.4437e+06	2.38913e+06	2.16708e+06	1.52449e+06
Q6YHK3	CD109 antigen OS=Homo sapiens GN=CD109 PE=1 SV=2	21	241.68	3.2992e+06	7.59717e+06	6.48105e+06	7.17654e+06	7.33169e+06	5.96555e+06	9.37288e+06	5.4572e+06	6.76813e+06	6.56831e+06	1.11058e+07	5.49478e+06	4.26726e+06	5.36301e+06	7.34066e+06	5.84755e+06
Q13740	CD166 antigen OS=Homo sapiens GN=ALCAM PE=1 SV=2	17	157.11	5.44759e+06	1.7509e+07	4.95388e+06	9.06342e+06	1.22142e+07	1.21714e+07	1.28826e+07	1.44237e+07	8.85561e+06	6.19975e+06	1.73768e+07	6.5528e+06	4.88321e+06	7.15883e+06	1.81692e+07	1.21962e+07
P08962	CD63 antigen OS=Homo sapiens GN=CD63 PE=1 SV=2	1	5.79	4.92416e+06	3.83738e+06	3.57048e+06	1.97995e+06	2.21541e+06	989782	2.07861e+06	1.96918e+06	1.64198e+06	1.93139e+06	1.23863e+06	2.29629e+06	4.08781e+06	1.94895e+06	2.31514e+06	1.59559e+06
P60033	CD81 antigen OS=Homo sapiens GN=CD81 PE=1 SV=1	2	151.38	8.57713e+07	1.57962e+07	1.40504e+07	1.06612e+07	1.05294e+07	1.40097e+07	3.00345e+07	1.21353e+07	6.5689e+06	7.75129e+06	7.11985e+06	2.17348e+07	1.28175e+07	1.63912e+07	9.76964e+06	8.57795e+06
P27701	CD82 antigen OS=Homo sapiens GN=CD82 PE=1 SV=1	2	7.72	633263	981831	1.05486e+06	598061	776877		151420	1.12683e+06	639073		299706	661847	1.69569e+06	119499	566495	411133
P21926	CD9 antigen OS=Homo sapiens GN=CD9 PE=1 SV=4	3	140.88	4.17316e+07	1.52651e+07	1.58816e+07	7.73095e+06	1.31558e+07	9.34276e+06	1.55938e+07	1.2442e+07	7.72476e+06	7.02873e+06	8.69248e+06	1.96452e+07	1.59391e+07	1.19545e+07	1.65852e+07	5.57258e+06
Q8N126	Cell adhesion molecule 3 OS=Homo sapiens GN=CADM3 PE=1 SV=1	2	37.89		1.64676e+06	1.59005e+06	384806	1.14995e+06	818303	717037	983170	973491	904361	1.25723e+06	1.46764e+06	359465	1.16889e+06	1.45455e+06	1.44707e+06
Q8NFZ8	Cell adhesion molecule 4 OS=Homo sapiens GN=CADM4 PE=1 SV=1	3	36.71		1.40568e+06	600044	466567	527194	1.15916e+06	1.37785e+06	1.01956e+06	966583	1.32577e+06	1.83184e+06	203913		564347	1.95517e+06	444880
Q8WUJ3	Cell migration-inducing and hyaluronan-binding protein OS=Homo sapiens GN=CEMIP PE=1 SV=2	1	2.07												67871.2	81524.2		110373
P43121	Cell surface glycoprotein MUC18 OS=Homo sapiens GN=MCAM PE=1 SV=2	8	89.28	1.2025e+06	1.07877e+07	726851	1.43388e+06	5.41502e+06	2.70871e+06	6.14475e+06	5.63041e+06	5.63918e+06	2.73862e+06	6.64731e+06	463096	826761	774638	6.924e+06	6.77787e+06
P29762	Cellular retinoic acid-binding protein 1 OS=Homo sapiens GN=CRABP1 PE=1 SV=2	1	15.81	605369	531060	862520	324672	390774	199588	252300	262535	378066	456657	423391	530646	420072	475714	272068	527127
Q02224	Centromere-associated protein E OS=Homo sapiens GN=CENPE PE=1 SV=2	4	17.89		1.24304e+06	759692	1.34969e+06	1.42744e+06	842375	1.95606e+06	1.11501e+06	1.88979e+06	876744	660036	67506.2	2.11755e+06	629906	784924	2.24611e+06
Q9Y4F5	Centrosomal protein of 170 kDa protein B OS=Homo sapiens GN=CEP170B PE=1 SV=4	1	0
Q53EZ4	Centrosomal protein of 55 kDa OS=Homo sapiens GN=CEP55 PE=1 SV=3	1	0		1.13173e+07	8.50103e+06	6.87467e+06	5.74823e+06	8.79453e+06	9.20172e+06	9.04967e+06	9.40735e+06	4.26334e+06	7.20048e+06	1.02428e+07	8.46842e+06	1.04056e+07	1.37706e+07	6.7444e+06
P23435	Cerebellin-1 OS=Homo sapiens GN=CBLN1 PE=1 SV=1	5	153.66	1.25871e+07	2.17607e+07	1.18999e+07	2.65873e+06	1.25433e+07	1.69062e+07	1.49992e+07	7.79269e+06	1.05676e+07	4.38178e+06	1.2153e+07	5.70444e+06	1.27561e+06	1.51009e+07	1.93555e+07	9.60713e+06
Q8IUK8	Cerebellin-2 OS=Homo sapiens GN=CBLN2 PE=2 SV=1	2	0		805592	1.24257e+06	865494	883428	1.41028e+06	1.61002e+06	704464	758931	468332	981510	1.36809e+06	681474	1.66864e+06	1.7698e+06	1.2785e+06
Q6UW01	Cerebellin-3 OS=Homo sapiens GN=CBLN3 PE=1 SV=1	6	324.95	3.25489e+07	4.42841e+07	3.3351e+07	6.62913e+06	3.07553e+07	3.73854e+07	3.41269e+07	1.89713e+07	2.60335e+07	9.05379e+06	2.62239e+07	1.64532e+07	3.02069e+06	3.1755e+07	3.59348e+07	1.89859e+07
Q9NTU7	Cerebellin-4 OS=Homo sapiens GN=CBLN4 PE=1 SV=1	1	3.57	1.01311e+06	1.49867e+06	1.71553e+06	657008	1.33166e+06	1.40829e+06	1.36484e+06	786688	1.02485e+06	873634	1.69704e+06	1.32409e+06	444834	1.36892e+06	2.47398e+06	1.21825e+06
O75503	Ceroid-lipofuscinosis neuronal protein 5 OS=Homo sapiens GN=CLN5 PE=1 SV=2	3	26.93	1.36529e+06	5.88409e+06	5.85642e+06	4.32024e+06	6.89873e+06	5.62223e+06	5.76008e+06	3.09283e+06	4.4686e+06	3.35506e+06	6.53465e+06	5.22487e+06	3.19674e+06	4.89472e+06	7.27795e+06	3.23396e+06
P00450	Ceruloplasmin OS=Homo sapiens GN=CP PE=1 SV=1	33	1134.54	7.59107e+07	9.68539e+07	1.37251e+08	8.87699e+07	9.60641e+07	9.36317e+07	1.11862e+08	7.60309e+07	5.46985e+07	6.3621e+07	9.60783e+07	1.72583e+08	8.67771e+07	1.24895e+08	7.8443e+07	1.2012e+08
Q9H444	Charged multivesicular body protein 4b OS=Homo sapiens GN=CHMP4B PE=1 SV=1	1	5.9			106102				201451		574322			116465	189108	111158	189655
Q9BWS9	Chitinase domain-containing protein 1 OS=Homo sapiens GN=CHID1 PE=1 SV=1	6	62.03	8.92933e+06	4.22353e+06	8.14491e+06	4.10115e+06	4.77109e+06	7.1287e+06	7.98036e+06	3.51546e+06	2.80261e+06	3.29304e+06	3.55786e+06	7.76373e+06	4.05603e+06	9.98265e+06	5.98159e+06	4.92334e+06
P36222	Chitinase-3-like protein 1 OS=Homo sapiens GN=CHI3L1 PE=1 SV=2	14	344.78	2.12891e+06	7.65453e+07	4.20561e+06	2.91491e+07	8.76026e+06	3.2642e+07	1.5662e+07	1.99206e+07	6.31629e+07	3.78583e+07	5.0206e+07	4.74686e+06	9.09639e+06	6.25713e+06	2.83163e+07	1.71566e+07
Q15782	Chitinase-3-like protein 2 OS=Homo sapiens GN=CHI3L2 PE=1 SV=1	7	153.56	2.73898e+06	1.69676e+07	5.69978e+06	1.24759e+07	5.23992e+06	1.26907e+07	1.55259e+07	9.04436e+06	1.13579e+07	1.23174e+07	1.28613e+07	5.66011e+06	1.39251e+07	6.35735e+06	1.31996e+07	6.45778e+06
O00299	Chloride intracellular channel protein 1 OS=Homo sapiens GN=CLIC1 PE=1 SV=4	1	31.4	3.27429e+06	3.68635e+06	3.33063e+06	2.02102e+06	3.82968e+06	4.11031e+06	4.68433e+06	2.83134e+06	1.8423e+06	2.48919e+06	2.14227e+06	4.46986e+06	2.44999e+06	4.80132e+06	2.89403e+06	3.43964e+06
Q9Y696	Chloride intracellular channel protein 4 OS=Homo sapiens GN=CLIC4 PE=1 SV=4	3	22.17	3.00028e+06	2.90055e+06	3.54423e+06	2.06253e+06	1.29548e+06	1.60341e+06	2.64402e+06	525609	1.42665e+06	756852	1.55066e+06	7.19617e+06	2.13063e+06	2.62258e+06	2.22683e+06	2.59736e+06
Q96NY7	Chloride intracellular channel protein 6 OS=Homo sapiens GN=CLIC6 PE=2 SV=3	8	145.71	9.39826e+06	2.32542e+06	1.69755e+06	1.95823e+06	1.52029e+06	486912	4.96227e+06	1.07281e+06	554477	655493	207886	3.66283e+06	1.42399e+06	2.24094e+06	2.34762e+06	308959
P11597	Cholesteryl ester transfer protein OS=Homo sapiens GN=CETP PE=1 SV=2	5	45.23	346528	354624	3.91367e+06	1.12045e+06	1.57764e+06	1.0108e+06	1.01363e+06	1.54364e+06	834556	1.39281e+06	740756	3.90911e+06	2.25893e+06	4.70928e+06	1.91145e+06	1.48029e+06
Q8WWI5	Choline transporter-like protein 1 OS=Homo sapiens GN=SLC44A1 PE=1 SV=1	2	2.5	1.02362e+06	391666	226807	101620			203069					316618		110784
Q8IWA5	Choline transporter-like protein 2 OS=Homo sapiens GN=SLC44A2 PE=1 SV=3	1	0	2.82356e+06	304276	280182	172984	128636		343448	307928		173574	493462			314155	193199
P06276	Cholinesterase OS=Homo sapiens GN=BCHE PE=1 SV=1	3	5.72		243368	111202		271939	386801	548485		1.00834e+06		899772			116851	628131	569948
O15335	Chondroadherin OS=Homo sapiens GN=CHAD PE=1 SV=2	5	34.68		732792	126968	687735	1.12049e+06	926504	1.00244e+06	1.02187e+06	1.62556e+06	1.16395e+06	1.34082e+06		254170		1.60228e+06	1.12304e+06
Q6UVK1	Chondroitin sulfate proteoglycan 4 OS=Homo sapiens GN=CSPG4 PE=1 SV=2	22	226.39	9.22127e+06	1.42965e+07	2.00818e+07	9.17206e+06	1.24612e+07	1.26592e+07	1.6833e+07	9.98258e+06	1.47387e+07	1.19237e+07	7.88021e+06	1.57333e+07	2.01976e+07	2.71124e+07	1.50171e+07	1.29074e+07
O95196	Chondroitin sulfate proteoglycan 5 OS=Homo sapiens GN=CSPG5 PE=1 SV=3	1	7.7	3.16695e+06	2.24145e+06	2.09369e+06	2.21389e+06	2.053e+06	1.61011e+06	1.5397e+06	2.62101e+06	2.33236e+06	3.8371e+06	1.69585e+06	1.62182e+06	3.09744e+06	3.3825e+06	2.09098e+06	2.9287e+06
Q9H2X0	Chordin OS=Homo sapiens GN=CHRD PE=1 SV=2	8	74.03	1.07013e+06	2.23608e+06	4.36854e+06	1.92471e+06	3.64355e+06	2.91866e+06	2.03948e+06	1.75403e+06	2.5017e+06	2.57005e+06	3.30551e+06	2.86914e+06	1.6014e+06	3.11068e+06	2.54628e+06	3.04921e+06
Q9BU40	Chordin-like protein 1 OS=Homo sapiens GN=CHRDL1 PE=1 SV=1	10	122.41	9.65834e+06	2.19933e+07	2.47706e+07	8.18645e+06	1.44122e+07	1.88145e+07	1.54313e+07	1.23979e+07	1.26745e+07	1.52629e+07	1.83639e+07	2.5267e+07	1.76167e+07	2.58382e+07	1.81998e+07	1.05143e+07
Q12873	Chromodomain-helicase-DNA-binding protein 3 OS=Homo sapiens GN=CHD3 PE=1 SV=3	1	5.49		1.41237e+06	1.72815e+06	1.725e+06	1.92433e+06	2.25886e+06	1.53247e+06	1.79739e+06	1.9769e+06	1.07925e+06		1.76956e+06	847157		2.54099e+06	1.23724e+06
Q14839	Chromodomain-helicase-DNA-binding protein 4 OS=Homo sapiens GN=CHD4 PE=1 SV=2	1	5.49		1.41237e+06	1.72815e+06	1.725e+06	1.92433e+06	2.25886e+06	1.53247e+06	1.79739e+06	1.9769e+06	1.07925e+06		1.76956e+06	847157		2.54099e+06	1.23724e+06
Q8TDI0	Chromodomain-helicase-DNA-binding protein 5 OS=Homo sapiens GN=CHD5 PE=1 SV=1	1	5.49		1.41237e+06	1.72815e+06	1.725e+06	1.92433e+06	2.25886e+06	1.53247e+06	1.79739e+06	1.9769e+06	1.07925e+06		1.76956e+06	847157		2.54099e+06	1.23724e+06
P10645	Chromogranin-A OS=Homo sapiens GN=CHGA PE=1 SV=7	3	10.07	373209	223923	688676		781951	212904			93882.5	171464	313763	306778		435721	470068	239199
P26992	Ciliary neurotrophic factor receptor subunit alpha OS=Homo sapiens GN=CNTFR PE=1 SV=2	6	93.3	625281	6.34493e+06	3.90313e+06	2.22407e+06	5.8446e+06	4.51565e+06	4.12613e+06	5.48931e+06	5.19384e+06	5.4814e+06	7.16325e+06	1.59628e+06	1.71489e+06	2.0234e+06	6.69978e+06	6.85807e+06
O60641	Clathrin coat assembly protein AP180 OS=Homo sapiens GN=SNAP91 PE=1 SV=2	1	1.69			140899		149425	92565.6	60288.4	614707	130241	55444.2	162293	220975		72210.9		155532
P57739	Claudin-2 OS=Homo sapiens GN=CLDN2 PE=1 SV=1	1	17.94	1.25907e+06	429632	327033	222061	372333	232305	743191	222914				797092	292328	680602	756488	148248
P10909	Clusterin OS=Homo sapiens GN=CLU PE=1 SV=1	40	6413.57	1.7571e+10	1.27768e+10	1.38031e+10	8.95465e+09	1.06366e+10	1.22186e+10	1.30858e+10	1.04607e+10	1.14504e+10	9.96008e+09	1.18892e+10	1.19013e+10	1.09766e+10	1.40153e+10	1.16931e+10	1.12505e+10
Q15846	Clusterin-like protein 1 OS=Homo sapiens GN=CLUL1 PE=2 SV=1	3	27.04	668555		1.36478e+06	755448	392526	371151	187375	427042	527465	443469	1.13116e+06	1.69547e+06	489337	3.83659e+06	430757	477791
Q11206	CMP-N-acetylneuraminate-beta-galactosamide-alpha-2,3-sialyltransferase 4 OS=Homo sapiens GN=ST3GAL4 PE=2 SV=1	2	15.57		644821	742453	104998		294376	402839	166995	123135		658199	720133	190653	621886	669448	790403
Q14019	Coactosin-like protein OS=Homo sapiens GN=COTL1 PE=1 SV=3	3	42.68	1.10021e+06	1.93196e+06	1.77381e+06	1.15904e+06	1.80517e+07	1.74661e+06	1.65296e+06	1.53524e+06	1.61936e+06	1.53733e+06	2.51429e+06	1.86111e+06	1.34897e+06	1.83481e+06	2.71979e+06	1.78947e+06
P00740	Coagulation factor IX OS=Homo sapiens GN=F9 PE=1 SV=2	5	42.65	5.44313e+06	2.49854e+06	5.44455e+06	4.44409e+06	3.18198e+06	3.59594e+06	1.67633e+06	4.24583e+06	2.75417e+06	2.51614e+06	2.06307e+06	4.76358e+06	4.18761e+06	2.75697e+06	3.44265e+06	4.9915e+06
P12259	Coagulation factor V OS=Homo sapiens GN=F5 PE=1 SV=4	53	1232.01	9.20202e+07	1.49072e+08	1.44584e+08	1.97985e+08	1.72899e+08	3.86986e+07	1.60809e+08	2.42697e+08	1.474e+08	2.63645e+08	1.61528e+08	2.10446e+08	2.47205e+08	1.21042e+08	2.07966e+08	1.82579e+08
P00742	Coagulation factor X OS=Homo sapiens GN=F10 PE=1 SV=2	8	116.67	2.2519e+07	1.39259e+07	1.3754e+07	7.81393e+06	6.88607e+06	3.20813e+07	1.68025e+07	2.56258e+07	3.80171e+06	1.10131e+07	1.08251e+07	1.28656e+07	1.20801e+07	3.62801e+07	2.62372e+07	2.05159e+07
P00748	Coagulation factor XII OS=Homo sapiens GN=F12 PE=1 SV=3	5	77.15	2.70284e+06	1.42183e+06	1.52201e+07	6.11622e+06	9.72166e+06	2.24698e+06	2.6579e+06	4.90211e+06	1.12687e+07	1.14765e+07	4.62846e+06	1.09704e+07	1.1127e+07	3.14083e+06	8.23419e+06	6.6139e+06
P00488	Coagulation factor XIII A chain OS=Homo sapiens GN=F13A1 PE=1 SV=4	1	1.78		170591	272509	410452		210788		216443	113304	341786	181312	225613	185379		190832	221078
O43405	Cochlin OS=Homo sapiens GN=COCH PE=1 SV=1	7	69.4	1.46412e+06	3.97288e+06	2.3582e+06	1.80647e+06	2.88032e+06	3.46317e+06	4.22076e+06	1.74156e+06	1.93981e+06	1.87529e+06	3.88123e+06	6.96422e+06	2.38983e+06	4.67771e+06	3.78994e+06	2.79166e+06
P23528	Cofilin-1 OS=Homo sapiens GN=CFL1 PE=1 SV=3	3	15.37	3.53788e+06	336058	1.46452e+06		550503		352390	150700	382511	409905	594569	1.36318e+06	130568	639286	577145	819551
Q9Y281	Cofilin-2 OS=Homo sapiens GN=CFL2 PE=1 SV=1	2	3.53	3.53788e+06	336058	1.46452e+06		550503		352390	150700	382511	409905	594569	1.36318e+06	130568	639286	577145	819551
Q5T0F9	Coiled-coil and C2 domain-containing protein 1B OS=Homo sapiens GN=CC2D1B PE=1 SV=1	1	1.79	1.43568e+07	6.06534e+06	6.88756e+06	2.6875e+06	7.16699e+06	5.44868e+06	6.48879e+06	5.33877e+06	6.38033e+06	3.31281e+06	7.44788e+06	7.58905e+06	3.25462e+06	1.03272e+07	7.34782e+06	4.0182e+06
Q96M89	Coiled-coil domain-containing protein 138 OS=Homo sapiens GN=CCDC138 PE=1 SV=1	1	0		357357	437858	494102	400140	432161	358442	309215	381504	291191	327075	439331	557910	558930	393636	471473
A2RUR9	Coiled-coil domain-containing protein 144A OS=Homo sapiens GN=CCDC144A PE=2 SV=1	1	0		3.98128e+06	3.29801e+06	4.00468e+06	2.42454e+06	4.57002e+06	5.65618e+06	3.0913e+06	3.10497e+06	1.99936e+06	3.17212e+06	4.82684e+06	2.15341e+06	6.01004e+06	6.2037e+06	2.89585e+06
Q3MJ40	Coiled-coil domain-containing protein 144B OS=Homo sapiens GN=CCDC144B PE=2 SV=1	1	0		3.98128e+06	3.29801e+06	4.00468e+06	2.42454e+06	4.57002e+06	5.65618e+06	3.0913e+06	3.10497e+06	1.99936e+06	3.17212e+06	4.82684e+06	2.15341e+06	6.01004e+06	6.2037e+06	2.89585e+06
A5D8V7	Coiled-coil domain-containing protein 151 OS=Homo sapiens GN=CCDC151 PE=1 SV=1	1	0
Q5M9N0	Coiled-coil domain-containing protein 158 OS=Homo sapiens GN=CCDC158 PE=2 SV=2	1	1.9	3.41931e+06	705891	833098	240888	629201	650720	836458	330371	351858		379189	1.49038e+06	544350	827737		201282
Q5T9S5	Coiled-coil domain-containing protein 18 OS=Homo sapiens GN=CCDC18 PE=1 SV=1	1	2.1
Q6ZRK6	Coiled-coil domain-containing protein 73 OS=Homo sapiens GN=CCDC73 PE=2 SV=2	1	13.46	341108	362594		1.14039e+06				668914	120788			127603	3.05227e+06	456604	1.00155e+06
Q9H6F5	Coiled-coil domain-containing protein 86 OS=Homo sapiens GN=CCDC86 PE=1 SV=1	1	0		1.52268e+06		921994	158339	542499	718905	1.04396e+06	1.00975e+06	596216	587978		411452	94060.9	1.22616e+06	455724
P02452	Collagen alpha-1(I) chain OS=Homo sapiens GN=COL1A1 PE=1 SV=5	1	4.83	1.89402e+06	493782	340929	91491.4	364155	166565	120034		135613	145777	245471	362237	240345	754491	339453	151316
P12109	Collagen alpha-1(VI) chain OS=Homo sapiens GN=COL6A1 PE=1 SV=3	38	1280.36	2.24811e+08	1.99918e+08	3.03166e+08	8.44818e+07	2.40682e+08	1.86176e+08	1.81843e+08	1.28818e+08	1.42131e+08	1.1391e+08	1.42934e+08	1.91754e+08	8.62676e+07	3.30223e+08	2.10331e+08	1.72359e+08
Q99715	Collagen alpha-1(XII) chain OS=Homo sapiens GN=COL12A1 PE=1 SV=2	9	73.89	2.64337e+06	2.87986e+06	3.62908e+06	2.35997e+06	2.35835e+06	2.65637e+06	3.96477e+06	2.27743e+06	1.78882e+06	2.08552e+06	3.07555e+06	2.60431e+06	1.54326e+06	2.9385e+06	3.42884e+06	4.24471e+06
Q05707	Collagen alpha-1(XIV) chain OS=Homo sapiens GN=COL14A1 PE=1 SV=3	15	134.21	4.57896e+06	5.40964e+06	9.79605e+06	3.61747e+06	4.63957e+06	6.84003e+06	5.81535e+06	2.82159e+06	3.2828e+06	4.55687e+06	4.90913e+06	6.51335e+06	3.93293e+06	5.07566e+06	4.48739e+06	3.5987e+06
Q14993	Collagen alpha-1(XIX) chain OS=Homo sapiens GN=COL19A1 PE=1 SV=3	1	2.43
P39059	Collagen alpha-1(XV) chain OS=Homo sapiens GN=COL15A1 PE=1 SV=2	3	29.3		1.84675e+06	783434	624390	640029	572537	622056	936860	930969	1.41391e+06	2.07154e+06	347401	818411	512100	839049	811733
Q07092	Collagen alpha-1(XVI) chain OS=Homo sapiens GN=COL16A1 PE=1 SV=2	1	0	465033	380340	497359	319871	306988	285093	356861	249698	244432	305945	293407	410965	332349	586695	301679	333661
P39060	Collagen alpha-1(XVIII) chain OS=Homo sapiens GN=COL18A1 PE=1 SV=5	7	157.25	525453	6.842e+06	6.34496e+06	3.34342e+06	4.24239e+06	3.64907e+06	3.80954e+06	1.84823e+06	4.50767e+06	3.00065e+06	4.20039e+06	2.26775e+06	3.90406e+06	4.16684e+06	2.01294e+06	4.86658e+06
Q96P44	Collagen alpha-1(XXI) chain OS=Homo sapiens GN=COL21A1 PE=2 SV=1	3	11.39		262892	366143	182021	359472	539321	387755	260444		259994	501802	269078	237812	302736	694246	533176
P08123	Collagen alpha-2(I) chain OS=Homo sapiens GN=COL1A2 PE=1 SV=7	10	163.3	5.94142e+06	7.8593e+06	9.13717e+06	2.14211e+06	5.78145e+06	9.67675e+06	9.0025e+06	2.68108e+06	2.90091e+06	2.65481e+06	3.98543e+06	9.91117e+06	2.69673e+06	1.08175e+07	7.45149e+06	5.13692e+06
P12111	Collagen alpha-3(VI) chain OS=Homo sapiens GN=COL6A3 PE=1 SV=5	84	2558.05	1.51945e+08	2.07694e+08	2.85423e+08	1.50707e+08	1.53855e+08	2.12406e+08	2.36026e+08	1.24911e+08	1.73061e+08	1.60358e+08	1.68385e+08	1.92444e+08	1.35962e+08	2.08871e+08	1.52879e+08	2.05661e+08
Q9HBJ8	Collectrin OS=Homo sapiens GN=TMEM27 PE=1 SV=1	1	3.68		170147	172931		129890	85095.3	110646	156896				133674			147545
P02745	Complement C1q subcomponent subunit A OS=Homo sapiens GN=C1QA PE=1 SV=2	5	103.24	9.15161e+06	6.10842e+07	4.04545e+07	4.02598e+07	3.15274e+07	4.52016e+07	4.41862e+07	3.6247e+07	3.65639e+07	3.4112e+07	4.67524e+07	4.58975e+07	2.85953e+07	3.20091e+07	5.50021e+07	4.41109e+07
P02746	Complement C1q subcomponent subunit B OS=Homo sapiens GN=C1QB PE=1 SV=3	7	390.68	5.71143e+07	1.56301e+08	8.72027e+07	8.03537e+07	9.06934e+07	1.3575e+08	1.16424e+08	9.28789e+07	1.15278e+08	1.0377e+08	1.19023e+08	9.20192e+07	7.43674e+07	1.01261e+08	1.19663e+08	1.09292e+08
P02747	Complement C1q subcomponent subunit C OS=Homo sapiens GN=C1QC PE=1 SV=3	4	342.41	9.97127e+07	2.25312e+08	1.25695e+08	1.14398e+08	1.26247e+08	1.99289e+08	1.71901e+08	1.3901e+08	1.29731e+08	1.35556e+08	1.81325e+08	1.39434e+08	1.14247e+08	1.45713e+08	1.7e+08	1.42149e+08
Q9BXJ4	Complement C1q tumor necrosis factor-related protein 3 OS=Homo sapiens GN=C1QTNF3 PE=1 SV=1	1	30.01	549894	1.30015e+06	195688	174016	374340	391511	299356	334955	546006	268224	459025	111721	79340.3	372373	1.10255e+06	201602
Q9BXJ3	Complement C1q tumor necrosis factor-related protein 4 OS=Homo sapiens GN=C1QTNF4 PE=1 SV=2	5	67.98	1.77821e+06	4.37502e+06	2.81531e+06	1.09585e+06	4.14248e+06	3.13183e+06	2.66355e+06	1.68781e+06	3.1639e+06	1.14707e+06	3.1143e+06	2.02721e+06	1.67505e+06	5.49325e+06	4.25767e+06	2.34712e+06
Q9BXJ0	Complement C1q tumor necrosis factor-related protein 5 OS=Homo sapiens GN=C1QTNF5 PE=1 SV=1	1	3.79	351034	1.65084e+06	1.07852e+06	746548	838472	844686	1.06247e+06	615736	694358	516173	833965	1.27613e+06	837300	653334	1.43686e+06	790684
P00736	Complement C1r subcomponent OS=Homo sapiens GN=C1R PE=1 SV=2	16	795.72	2.95998e+07	9.41052e+07	6.75455e+07	9.35518e+07	6.95933e+07	6.36137e+07	6.43216e+07	7.57724e+07	6.51258e+07	9.74678e+07	9.03816e+07	4.72007e+07	6.54728e+07	4.20458e+07	6.71966e+07	8.20084e+07
Q9NZP8	Complement C1r subcomponent-like protein OS=Homo sapiens GN=C1RL PE=1 SV=2	7	217.69	3.26115e+07	1.70297e+07	2.3774e+07	1.10228e+07	2.48268e+07	2.222e+07	2.10178e+07	1.15041e+07	2.19202e+07	1.22407e+07	2.04316e+07	2.28197e+07	1.65235e+07	2.46667e+07	2.09675e+07	1.10354e+07
P09871	Complement C1s subcomponent OS=Homo sapiens GN=C1S PE=1 SV=1	15	768.38	6.52653e+07	1.43429e+08	9.47821e+07	1.28069e+08	1.20964e+08	1.1011e+08	1.23275e+08	1.26763e+08	1.12101e+08	1.50323e+08	1.39411e+08	7.62469e+07	1.28522e+08	1.13911e+08	1.38976e+08	1.65782e+08
P06681	Complement C2 OS=Homo sapiens GN=C2 PE=1 SV=2	24	698.46	2.05609e+07	4.45208e+07	3.70609e+07	1.02644e+08	5.56917e+07	5.99671e+07	5.03408e+07	7.95143e+07	6.84e+07	8.20656e+07	6.00027e+07	3.10005e+07	8.40984e+07	2.76491e+07	5.93034e+07	7.77638e+07
P01024	Complement C3 OS=Homo sapiens GN=C3 PE=1 SV=2	140	15408.3	3.39519e+09	4.66149e+09	5.58395e+09	7.7349e+09	5.59023e+09	4.64605e+09	3.74964e+09	5.24737e+09	6.52522e+09	6.72824e+09	4.94189e+09	4.64413e+09	8.65819e+09	4.57197e+09	4.00131e+09	5.88135e+09
P0C0L4	Complement C4-A OS=Homo sapiens GN=C4A PE=1 SV=2	4	11506.8	1.05256e+08	5.81249e+07	1.0137e+08	7.59692e+07	7.02922e+07	1.02802e+08	2.49793e+07	7.78135e+07	9.2296e+07	8.59353e+07	2.68752e+07	7.80849e+07	1.09846e+08	2.04977e+08	8.27435e+07	7.77192e+07
P0C0L5	Complement C4-B OS=Homo sapiens GN=C4B PE=1 SV=2	7	12097.2	3.04333e+09	3.24381e+09	4.63494e+09	4.55098e+09	3.82192e+09	4.52997e+09	2.8249e+09	3.25618e+09	3.54191e+09	5.19118e+09	2.94511e+09	4.29566e+09	5.10323e+09	9.40121e+09	5.19235e+09	5.69315e+09
P01031	Complement C5 OS=Homo sapiens GN=C5 PE=1 SV=4	65	1578.67	1.00076e+08	5.34236e+07	1.69672e+08	3.22438e+08	1.64009e+08	1.41473e+08	8.24726e+07	1.55867e+08	1.4502e+08	2.71595e+08	7.89923e+07	1.64573e+08	2.76356e+08	8.85471e+07	6.92406e+07	1.55831e+08
P13671	Complement component C6 OS=Homo sapiens GN=C6 PE=1 SV=3	13	171.79	8.88796e+06	6.65136e+06	1.16868e+07	1.52529e+07	1.16727e+07	7.99904e+06	6.3333e+06	1.14048e+07	8.95727e+06	1.06039e+07	5.00666e+06	1.37264e+07	1.60178e+07	6.99249e+06	7.36266e+06	1.0882e+07
P10643	Complement component C7 OS=Homo sapiens GN=C7 PE=1 SV=2	28	1649.99	2.21454e+08	3.39755e+08	3.41933e+08	4.02241e+08	3.43229e+08	2.44363e+08	2.90313e+08	2.74999e+08	3.27247e+08	4.19604e+08	2.90814e+08	3.63166e+08	3.68507e+08	2.83846e+08	2.90607e+08	2.68047e+08
P07357	Complement component C8 alpha chain OS=Homo sapiens GN=C8A PE=1 SV=2	14	596.57	3.89206e+07	3.58565e+07	9.12412e+07	7.87006e+07	6.67067e+07	6.94018e+07	4.57842e+07	8.51236e+07	7.56281e+07	7.4155e+07	4.26153e+07	6.80079e+07	1.08488e+08	4.71202e+07	3.03195e+07	6.63695e+07
P07358	Complement component C8 beta chain OS=Homo sapiens GN=C8B PE=1 SV=3	18	652.97	5.45091e+07	3.62404e+07	1.38564e+08	9.01628e+07	7.50275e+07	7.43334e+07	4.19004e+07	7.34883e+07	8.9933e+07	9.43757e+07	4.56533e+07	9.58768e+07	1.19316e+08	6.47498e+07	3.88281e+07	6.67259e+07
P07360	Complement component C8 gamma chain OS=Homo sapiens GN=C8G PE=1 SV=3	9	518.04	3.51537e+07	3.57376e+07	7.68031e+07	5.09593e+07	5.2667e+07	6.44573e+07	4.01637e+07	7.75273e+07	7.07819e+07	6.66761e+07	3.96341e+07	5.57088e+07	9.13173e+07	4.05991e+07	3.08237e+07	5.373e+07
P02748	Complement component C9 OS=Homo sapiens GN=C9 PE=1 SV=2	28	1342.32	5.89489e+08	1.49943e+08	6.27759e+08	5.52738e+08	4.31307e+08	4.38355e+08	2.92271e+08	4.06189e+08	1.80626e+08	4.11688e+08	2.83142e+08	3.29736e+08	7.35454e+08	3.03858e+08	2.32564e+08	3.43063e+08
P00751	Complement factor B OS=Homo sapiens GN=CFB PE=1 SV=2	28	1326.7	2.91942e+08	2.21213e+08	3.59623e+08	3.74159e+08	3.55267e+08	2.84063e+08	2.48107e+08	2.34226e+08	2.97776e+08	2.6203e+08	2.35696e+08	3.1518e+08	3.44301e+08	2.37188e+08	3.30982e+08	3.18029e+08
P00746	Complement factor D OS=Homo sapiens GN=CFD PE=1 SV=5	6	151.51	1.27893e+07	1.09373e+07	1.17994e+07	1.08779e+07	8.49091e+06	8.29419e+06	7.71956e+06	7.8467e+06	9.22619e+06	1.47042e+07	1.14562e+07	2.12355e+07	1.14344e+07	1.16596e+07	7.51034e+06	1.17511e+07
P08603	Complement factor H OS=Homo sapiens GN=CFH PE=1 SV=4	6	18.46	897056	5.11589e+06	2.70648e+06	2.4427e+06	2.12533e+06	2.2092e+06	2.1534e+06	2.21137e+06	5.10588e+06	9.49791e+06	6.88703e+06	3.78264e+06	8.09017e+06	2.10669e+06	2.71032e+06	2.22251e+06
Q03591	Complement factor H-related protein 1 OS=Homo sapiens GN=CFHR1 PE=1 SV=2	1	3.73	199428	1.34993e+06		199377	1.26962e+06			233931	3.15411e+06	7.14615e+06	4.43194e+06	971176	5.96504e+06			315114
P05156	Complement factor I OS=Homo sapiens GN=CFI PE=1 SV=2	6	71.56	1.58524e+06	6.703e+06	7.32913e+06	1.28453e+07	8.52845e+06	4.5806e+06	5.39138e+06	9.78532e+06	8.32738e+06	1.37717e+07	7.99492e+06	4.51102e+06	1.59928e+07	3.08449e+06	6.96803e+06	7.93859e+06
P42695	Condensin-2 complex subunit D3 OS=Homo sapiens GN=NCAPD3 PE=1 SV=2	1	0		336511	764355		487678	320773	671591		199051			482702		713596	460373
Q12860	Contactin-1 OS=Homo sapiens GN=CNTN1 PE=1 SV=1	54	2987.4	2.38597e+08	5.99424e+08	2.80947e+08	2.63564e+08	4.92028e+08	4.07318e+08	4.46648e+08	3.46554e+08	3.83448e+08	3.08779e+08	4.759e+08	2.24851e+08	2.12176e+08	3.13568e+08	5.66155e+08	4.53396e+08
Q02246	Contactin-2 OS=Homo sapiens GN=CNTN2 PE=1 SV=1	34	1040.28	3.02704e+07	1.39435e+08	3.80952e+07	8.1684e+07	9.74586e+07	8.99241e+07	1.02702e+08	7.71618e+07	8.10731e+07	5.12566e+07	8.69224e+07	3.42145e+07	4.92994e+07	3.9526e+07	1.1102e+08	9.54858e+07
Q9P232	Contactin-3 OS=Homo sapiens GN=CNTN3 PE=1 SV=3	6	31.22	1.78222e+06	3.50065e+06	1.54447e+06	1.48071e+06	2.57201e+06	2.99994e+06	2.69463e+06	1.87461e+06	1.95845e+06	1.36653e+06	2.78105e+06	1.34947e+06	587221	1.88571e+06	4.46681e+06	2.54519e+06
Q8IWV2	Contactin-4 OS=Homo sapiens GN=CNTN4 PE=1 SV=1	17	296.95	6.09006e+06	2.24634e+07	1.04011e+07	6.43673e+06	1.77819e+07	1.82046e+07	1.82875e+07	1.33755e+07	1.29128e+07	8.36008e+06	1.46566e+07	6.45184e+06	4.5079e+06	1.13223e+07	2.48413e+07	1.59631e+07
O94779	Contactin-5 OS=Homo sapiens GN=CNTN5 PE=1 SV=2	3	39.76	296466	869066	606796	236082	706782	854377	646510	396640	467444	484254	839726	345191		57604.9	1.09851e+06	803867
Q9UQ52	Contactin-6 OS=Homo sapiens GN=CNTN6 PE=1 SV=1	8	104.34	1.88084e+06	6.22967e+06	4.51382e+06	1.18918e+06	8.4771e+06	6.15652e+06	1.16448e+07	4.27324e+06	4.16944e+06	3.02481e+06	3.40373e+06	2.48135e+06	645257	2.65258e+06	4.58391e+06	4.71875e+06
Q9UHC6	Contactin-associated protein-like 2 OS=Homo sapiens GN=CNTNAP2 PE=1 SV=1	28	378.43	1.87621e+07	3.27132e+07	3.87352e+07	2.27673e+07	4.98162e+07	4.4606e+07	2.81777e+07	2.76099e+07	3.00251e+07	2.17509e+07	3.42379e+07	2.84608e+07	9.69751e+06	4.09303e+07	5.09326e+07	4.0126e+07
Q9BZ76	Contactin-associated protein-like 3 OS=Homo sapiens GN=CNTNAP3 PE=2 SV=3	1	4.2	303243	131910	172882		200089	366867	323711	162883	155387		147762	206805	77910.8	414927	330404	108300
Q96NU0	Contactin-associated protein-like 3B OS=Homo sapiens GN=CNTNAP3B PE=2 SV=2	1	4.2	303243	131910	172882		200089	366867	323711	162883	155387		147762	206805	77910.8	414927	330404	108300
Q9C0A0	Contactin-associated protein-like 4 OS=Homo sapiens GN=CNTNAP4 PE=1 SV=3	24	574.24	2.12617e+07	3.22856e+07	5.27271e+07	2.25448e+07	5.11041e+07	3.86542e+07	2.82889e+07	2.28701e+07	3.08374e+07	1.97287e+07	3.16383e+07	3.08608e+07	1.22409e+07	4.7263e+07	3.60958e+07	3.79021e+07
Q8WYK1	Contactin-associated protein-like 5 OS=Homo sapiens GN=CNTNAP5 PE=2 SV=1	5	38.77	844331	779760	1.44676e+06	163247	1.816e+06	1.15298e+06	382213	730282	1.10032e+06	795381	1.21052e+06	679381		871891	1.16696e+06	1.22924e+06
Q96FN4	Copine-2 OS=Homo sapiens GN=CPNE2 PE=1 SV=3	2	3.48			62390.6				177758					88355.8
P31146	Coronin-1A OS=Homo sapiens GN=CORO1A PE=1 SV=4	1	0		178155	406509		364997	471863					246457	515522		362909	114911
Q92828	Coronin-2A OS=Homo sapiens GN=CORO2A PE=2 SV=2	1	2.42
P08185	Corticosteroid-binding globulin OS=Homo sapiens GN=SERPINA6 PE=1 SV=1	13	393.17	3.09245e+07	7.46301e+07	5.3653e+07	7.81807e+07	7.2374e+07	9.37857e+07	6.47955e+07	1.32633e+08	1.1141e+08	1.48223e+08	7.96673e+07	2.68789e+07	1.20696e+08	1.82469e+07	1.12151e+08	1.02765e+08
P02741	C-reactive protein OS=Homo sapiens GN=CRP PE=1 SV=1	7	106.74	8.10007e+07	1.02237e+06	2.15802e+07	3.33138e+06	7.86231e+06	3.84064e+07	8.46527e+06	5.06493e+07	5.32418e+06	4.19286e+06	6.80717e+06	2.63723e+06	4.59614e+07	3.99526e+06	1.28595e+06	2.93098e+06
P12277	Creatine kinase B-type OS=Homo sapiens GN=CKB PE=1 SV=1	4	37.66	2.87538e+06	3.31545e+06	3.02262e+06	972898	1.78584e+06	709306	2.1169e+06	1.0383e+06	2.04254e+06	1.10718e+06	1.90468e+06	3.81037e+06	973389	2.36376e+06	2.76728e+06	1.97701e+06
Q9UBG0	C-type mannose receptor 2 OS=Homo sapiens GN=MRC2 PE=1 SV=2	1	2.47		129869	85488.8	104499	115801	115420		137995	128623	93082.4	147591	94232.4	66310.4		135155	155261
Q13619	Cullin-4A OS=Homo sapiens GN=CUL4A PE=1 SV=3	1	0
P18850	Cyclic AMP-dependent transcription factor ATF-6 alpha OS=Homo sapiens GN=ATF6 PE=1 SV=3	2	7.86	1.01766e+06		595577		322114	318535	297354	182326	131938	137805	244134	632599		738957		256047
Q99941	Cyclic AMP-dependent transcription factor ATF-6 beta OS=Homo sapiens GN=ATF6B PE=1 SV=2	1	1.84
O60563	Cyclin-T1 OS=Homo sapiens GN=CCNT1 PE=1 SV=1	1	19.51		4.34315e+06	4.5016e+06	2.21611e+06	3.35674e+06	3.29898e+06	3.73213e+06	1.97268e+06	2.25388e+06	2.92334e+06	2.26571e+06	4.30051e+06	2.47982e+06	3.39925e+06	3.0726e+06	2.90141e+06
P01034	Cystatin-C OS=Homo sapiens GN=CST3 PE=1 SV=1	12	2019.83	2.91434e+09	4.5153e+09	4.87222e+09	1.50094e+09	3.53963e+09	3.7714e+09	3.81995e+09	2.0326e+09	3.01182e+09	1.77611e+09	3.36212e+09	6.83494e+09	1.5415e+09	5.09331e+09	3.64187e+09	2.79357e+09
Q9H1C7	Cysteine-rich and transmembrane domain-containing protein 1 OS=Homo sapiens GN=CYSTM1 PE=1 SV=1	1	14.17	1.76033e+07	6.69602e+06	204345	6.73609e+06	162452	144124		7.78542e+06	5.96093e+06	6.59194e+06	4.91358e+06	304214	3.09337e+06			1.90579e+06
Q53TN4	Cytochrome b reductase 1 OS=Homo sapiens GN=CYBRD1 PE=1 SV=1	3	22.89	697653	932206	978117	890605	686482	960489	2.0714e+06	1.46903e+06	572391	652202	905875	1.00669e+06	906079	1.67678e+06	1.16072e+06	877375
P04839	Cytochrome b-245 heavy chain OS=Homo sapiens GN=CYBB PE=1 SV=2	3	41.63	2.79582e+06	376789	1.25088e+06	787414	284361	2.53767e+06	2.40575e+06	922458	198992	1.23643e+06	582116	1.59476e+06	1.10542e+06	3.08996e+06	545910	834077
Q7L576	Cytoplasmic FMR1-interacting protein 1 OS=Homo sapiens GN=CYFIP1 PE=1 SV=1	1	0
O43175	D-3-phosphoglycerate dehydrogenase OS=Homo sapiens GN=PHGDH PE=1 SV=4	1	2.1	1.5874e+06
Q8TEA8	D-aminoacyl-tRNA deacylase 1 OS=Homo sapiens GN=DTD1 PE=1 SV=2	3	25.71	1.05387e+06	124022	144906	37072.9	64142.5		131613	462313	831754	819831	1.21282e+06	224552	351183	287119		988201
Q9NYF0	Dapper homolog 1 OS=Homo sapiens GN=DACT1 PE=1 SV=2	1	0									1.04763e+06	579268				559986	238257
Q5VW00	DDB1- and CUL4-associated factor 12-like protein 2 OS=Homo sapiens GN=DCAF12L2 PE=2 SV=1	1	4.57			453294	334863				409223	417815	375966	537990					698915
P30046	D-dopachrome decarboxylase OS=Homo sapiens GN=DDT PE=1 SV=3	1	2.04		169849	369903	154601	281610		86242.4	372683	369184	88796	479671	191300	303617		249963	319235
A6NHG4	D-dopachrome decarboxylase-like protein OS=Homo sapiens GN=DDTL PE=2 SV=1	1	2.04		169849	369903	154601	281610		86242.4	372683	369184	88796	479671	191300	303617		249963	319235
O43293	Death-associated protein kinase 3 OS=Homo sapiens GN=DAPK3 PE=1 SV=1	1	14.09	8.76931e+06	1.31812e+07	1.18245e+07	6.30385e+06	1.47805e+07	1.40962e+07	1.17363e+07	6.45484e+06	8.69961e+06	5.73525e+06	1.34942e+07	9.7533e+06	3.35231e+06	1.07624e+07	1.54743e+07	1.13713e+07
P07585	Decorin OS=Homo sapiens GN=DCN PE=1 SV=1	18	501.28	4.29513e+07	6.21676e+07	5.78336e+07	3.83133e+07	4.25708e+07	3.90827e+07	6.2567e+07	2.8399e+07	2.87254e+07	1.77169e+07	2.36448e+07	8.96655e+07	5.22747e+07	5.42255e+07	6.35788e+07	4.44154e+07
Q96BY6	Dedicator of cytokinesis protein 10 OS=Homo sapiens GN=DOCK10 PE=1 SV=3	2	17.85	8.98866e+06	5.30163e+06	2.63181e+07	2.11681e+07	2.06596e+07	1.48234e+07	9.29105e+06	2.00666e+07	8.23422e+06	2.58988e+07	1.13234e+07	9.58921e+06	3.25189e+07	9.42864e+06	8.03248e+06	1.55785e+07
Q96N67	Dedicator of cytokinesis protein 7 OS=Homo sapiens GN=DOCK7 PE=1 SV=4	1	0					172999	279201	402345							337878
Q9H7Y0	Deleted in autism-related protein 1 OS=Homo sapiens GN=CXorf36 PE=2 SV=3	3	60.35	2.52708e+06	945232	2.36657e+06	939435	2.37136e+06	1.7929e+06	1.43991e+06	1.10203e+06	1.10687e+06	533032	1.1584e+06	1.77256e+06	983000	1.21452e+06	631439	1.03416e+06
Q5QJE6	Deoxynucleotidyltransferase terminal-interacting protein 2 OS=Homo sapiens GN=DNTTIP2 PE=1 SV=2	1	19.78	6.20418e+07	1.83036e+07	1.90272e+07	1.24536e+07	1.67048e+07	2.42185e+07	2.4133e+07	1.67462e+07	1.78988e+07	1.16219e+07	1.97346e+07	2.63009e+07	1.72368e+07	3.39786e+07	2.59669e+07	2.03572e+07
O43323	Desert hedgehog protein OS=Homo sapiens GN=DHH PE=1 SV=1	1	0			103928	116732		119517		251798		208324
P17661	Desmin OS=Homo sapiens GN=DES PE=1 SV=3	2	5.25	184529	185742	852838	629790	526954	414958	495054	685583	424419	750498	700752	811325	759905	252307	186699	365698
Q08554	Desmocollin-1 OS=Homo sapiens GN=DSC1 PE=1 SV=2	1	2.76	5.28529e+06										631231	290591
Q02413	Desmoglein-1 OS=Homo sapiens GN=DSG1 PE=1 SV=2	8	23.56	2.88026e+07	2.96274e+06	2.90013e+06	1.39866e+06	396780	1.16838e+06	1.49026e+06	847096	659311	921423	1.80134e+06	245741	1.16934e+06	1.05516e+06	470683	523297
Q14126	Desmoglein-2 OS=Homo sapiens GN=DSG2 PE=1 SV=2	7	45.21	595617	3.94734e+06	1.08871e+06	1.78253e+06	2.2958e+06	2.39297e+06	2.96165e+06	1.27557e+06	2.29351e+06	1.42171e+06	3.85277e+06	1.17734e+06	1.69201e+06	1.75106e+06	3.29945e+06	1.92485e+06
Q86SJ6	Desmoglein-4 OS=Homo sapiens GN=DSG4 PE=1 SV=1	2	4.33				442367		1.75262e+06			734206	65801.4		1.59619e+07	605521
P15924	Desmoplakin OS=Homo sapiens GN=DSP PE=1 SV=3	24	47.33	4.96119e+07	6.16085e+06	6.553e+06	4.49775e+06	6.54827e+06	6.66759e+06	7.25572e+06	5.36869e+06	5.42338e+06	4.50644e+06	5.33261e+06	1.68029e+07	3.80695e+06	5.2595e+06	6.74528e+06	6.63404e+06
P60981	Destrin OS=Homo sapiens GN=DSTN PE=1 SV=3	1	0	1.26222e+06		342227		162929		352390	150700				441152	130568	297586	379679	56913.8
Q05D60	Deuterosome assembly protein 1 OS=Homo sapiens GN=DEUP1 PE=1 SV=2	2	0								440065						332934
Q7Z3D6	D-glutamate cyclase, mitochondrial OS=Homo sapiens GN=C14orf159 PE=1 SV=2	1	0		1.61286e+06					593949		1.17001e+06			5.44576e+06	697833	1.81977e+06
P23743	Diacylglycerol kinase alpha OS=Homo sapiens GN=DGKA PE=1 SV=3	1	0
P49619	Diacylglycerol kinase gamma OS=Homo sapiens GN=DGKG PE=2 SV=3	1	8.03	1.40669e+06	1.84015e+06	655705	2.97007e+06	1.23987e+06	940672	109262	1.84737e+06	1.95806e+06	1.19196e+06	1.05684e+06	56104.1	3.31185e+06	121947	813588	2.90103e+06
Q9UBP4	Dickkopf-related protein 3 OS=Homo sapiens GN=DKK3 PE=1 SV=2	1	28.55		815796	1.08064e+06		891158	916106	581966	423229	701823	737118	609116	745484		1.4496e+06	737647	666044
P09417	Dihydropteridine reductase OS=Homo sapiens GN=QDPR PE=1 SV=2	11	548	1.93813e+07	2.26258e+07	2.89659e+07	2.15686e+07	2.72349e+07	3.31815e+07	3.25448e+07	1.8552e+07	1.38256e+07	1.9349e+07	3.40761e+07	3.45268e+07	1.15927e+07	2.80523e+07	2.42276e+07	3.87796e+07
Q14194	Dihydropyrimidinase-related protein 1 OS=Homo sapiens GN=CRMP1 PE=1 SV=1	1	19.26	571543	382908	620269	657661	231214	233216	522674		502682	815259	327560	666694	683244	471225		187791
Q16555	Dihydropyrimidinase-related protein 2 OS=Homo sapiens GN=DPYSL2 PE=1 SV=1	2	22.75	2.42187e+06	713416	1.20219e+06	1.11832e+06	572922	701218	987144	168213	770824	1.14428e+06	652904	1.29795e+06	1.0183e+06	1.0101e+06		680888
Q14195	Dihydropyrimidinase-related protein 3 OS=Homo sapiens GN=DPYSL3 PE=1 SV=1	1	19.26	571543	382908	620269	657661	231214	233216	522674		502682	815259	327560	666694	683244	471225		187791
P31512	Dimethylaniline monooxygenase [N-oxide-forming] 4 OS=Homo sapiens GN=FMO4 PE=1 SV=3	1	0		479621		1.15357e+06		179765		409088	258594	256793	493068	579119	187473		479167	1.11839e+06
P42658	Dipeptidyl aminopeptidase-like protein 6 OS=Homo sapiens GN=DPP6 PE=1 SV=2	3	3.45	480636	557713	267046	334186	451897	232780	96805.9	144827	328073	255006	313818			183305	509747	253399
Q9UHL4	Dipeptidyl peptidase 2 OS=Homo sapiens GN=DPP7 PE=1 SV=3	3	25.78	2.59536e+06	2.11423e+06	1.15147e+06	1.04788e+06	655897	1.75432e+06	660911	833217	779299	471687	1.15546e+06	918749	450690	758966	1.8193e+06	1.39391e+06
P27487	Dipeptidyl peptidase 4 OS=Homo sapiens GN=DPP4 PE=1 SV=2	1	3.37	1.10708e+07	1.23342e+07	8.17759e+06	1.99644e+07	1.14197e+07	1.67472e+07	1.92382e+07	1.31314e+07	1.48597e+07	2.67675e+07	1.30292e+07	1.00869e+07	4.61564e+07	1.29069e+07	1.3823e+07	1.83995e+07
O14672	Disintegrin and metalloproteinase domain-containing protein 10 OS=Homo sapiens GN=ADAM10 PE=1 SV=1	1	24.71	425322	734840	404479	427105	367728	500363	718017		214524	896105		658357	409662	254932	460820
O75078	Disintegrin and metalloproteinase domain-containing protein 11 OS=Homo sapiens GN=ADAM11 PE=2 SV=3	2	25.86	417518	1.2464e+06	1.02332e+06	611650	1.40557e+06	1.09362e+06	795236	1.09888e+06	1.25512e+06	877930	1.20629e+06	562341		542609	1.45979e+06	1.26875e+06
Q13444	Disintegrin and metalloproteinase domain-containing protein 15 OS=Homo sapiens GN=ADAM15 PE=1 SV=4	1	10.18														163207
P78536	Disintegrin and metalloproteinase domain-containing protein 17 OS=Homo sapiens GN=ADAM17 PE=1 SV=1	2	9.04	168565		221572	744900	193286	82769.8						235000			185771	232449
Q9P0K1	Disintegrin and metalloproteinase domain-containing protein 22 OS=Homo sapiens GN=ADAM22 PE=1 SV=1	12	329.33	9.91129e+06	1.65988e+07	1.67159e+07	5.80834e+06	2.15733e+07	1.38465e+07	1.34144e+07	1.18464e+07	1.46451e+07	8.07344e+06	1.22943e+07	1.21535e+07	3.30873e+06	1.47211e+07	1.93172e+07	1.3257e+07
O75077	Disintegrin and metalloproteinase domain-containing protein 23 OS=Homo sapiens GN=ADAM23 PE=1 SV=1	1	6.76		378040	263679		364598					116360	357858				418110
Q07864	DNA polymerase epsilon catalytic subunit A OS=Homo sapiens GN=POLE PE=1 SV=5	1	0		169864	704274				479093		235458			321549	1.03195e+06			230813
Q9Y620	DNA repair and recombination protein RAD54B OS=Homo sapiens GN=RAD54B PE=1 SV=1	1	15.71		209895	252502	344861	352178	384490	546866	453220	494951		1.04713e+06	366876	326974
P51530	DNA replication ATP-dependent helicase/nuclease DNA2 OS=Homo sapiens GN=DNA2 PE=1 SV=3	1	5.15		569110	245238	293297	118285	146419		210380				341000		355473	510664	245999
P48382	DNA-binding protein RFX5 OS=Homo sapiens GN=RFX5 PE=1 SV=1	1	2.12		463274	355495		159697		403653			84723.8	148073	63295.1	337309	172235
Q9NX36	DnaJ homolog subfamily C member 28 OS=Homo sapiens GN=DNAJC28 PE=1 SV=2	1	2.37	90209.9	638241	312417	853307	347185	349052	474849	735484	466376	545959	353091	314145	653927		563715	552113
Q13217	DnaJ homolog subfamily C member 3 OS=Homo sapiens GN=DNAJC3 PE=1 SV=1	10	63.36	6.89839e+06	6.60657e+06	8.10708e+06	2.46071e+06	6.27753e+06	5.20504e+06	4.74254e+06	3.40502e+06	5.40566e+06	3.6138e+06	3.34322e+06	6.95742e+06	3.5282e+06	1.22117e+07	4.37204e+06	3.80097e+06
P04844	Dolichyl-diphosphooligosaccharide--protein glycosyltransferase subunit 2 OS=Homo sapiens GN=RPN2 PE=1 SV=3	5	68.4		1.18912e+06	1.42019e+06		1.01881e+06	859373	809636	1.37262e+06	272855	543631	845854	1.50187e+06	1.22741e+06	733292	1.12452e+06	1.81777e+06
Q9P0K9	DOMON domain-containing protein FRRS1L OS=Homo sapiens GN=FRRS1L PE=1 SV=2	2	18.99	991291	897808	1.30878e+06	167997	346125	464290	861655	584674	383939	189350	280322	1.20442e+06	79827.1	1.07916e+06	1.27371e+06	906834
Q05193	Dynamin-1 OS=Homo sapiens GN=DNM1 PE=1 SV=2	1	0	352082	682422	368313	1.58377e+06	439203	435534	242155	1.01042e+06	1.70289e+06	1.86691e+06	1.5221e+06	151741	1.06346e+06	207928	247016	679754
Q8TD57	Dynein heavy chain 3, axonemal OS=Homo sapiens GN=DNAH3 PE=2 SV=1	1	2.05
Q8TE73	Dynein heavy chain 5, axonemal OS=Homo sapiens GN=DNAH5 PE=1 SV=3	1	0		1.15695e+06	751472	2.60212e+06	1.18384e+06	1.03788e+06	939530	2.61969e+06	2.04315e+06	4.70485e+06	1.88762e+06	688193	2.996e+06	581103	819866	2.422e+06
P63167	Dynein light chain 1, cytoplasmic OS=Homo sapiens GN=DYNLL1 PE=1 SV=1	1	2.25	364606											511196
Q96FJ2	Dynein light chain 2, cytoplasmic OS=Homo sapiens GN=DYNLL2 PE=1 SV=1	2	66.46		1.11282e+06	2.65527e+06	770408	1.78191e+06	1.67102e+06	1.01829e+06	733584	1.6564e+06	1.16502e+06	2.26738e+06	1.96645e+06	582175	1.8549e+06	1.06196e+06	1.05374e+06
Q03001	Dystonin OS=Homo sapiens GN=DST PE=1 SV=4	2	1.72		5.56101e+06	5.00371e+06	3.43983e+06	2.76483e+06	3.75853e+06	2.86677e+06	2.5511e+06	3.28383e+06	3.80534e+06	4.52739e+06	3.67167e+06	3.04507e+06	4.83165e+06	4.37068e+06	4.08018e+06
Q14118	Dystroglycan OS=Homo sapiens GN=DAG1 PE=1 SV=2	14	370.38	5.23137e+07	3.52772e+07	5.99554e+07	1.37482e+07	3.73851e+07	2.53974e+07	3.20583e+07	2.57026e+07	2.34099e+07	2.25154e+07	2.80429e+07	8.38998e+07	2.46023e+07	6.13549e+07	3.30838e+07	3.06028e+07
O95714	E3 ubiquitin-protein ligase HERC2 OS=Homo sapiens GN=HERC2 PE=1 SV=2	1	2.19
O94822	E3 ubiquitin-protein ligase listerin OS=Homo sapiens GN=LTN1 PE=1 SV=6	1	2.08
P46934	E3 ubiquitin-protein ligase NEDD4 OS=Homo sapiens GN=NEDD4 PE=1 SV=4	1	1.66
Q96BH1	E3 ubiquitin-protein ligase RNF25 OS=Homo sapiens GN=RNF25 PE=1 SV=1	1	4.19		4.56332e+07	6.54212e+07	1.38775e+08	1.45929e+08	5.02454e+07	4.80563e+07	3.05275e+08	1.85907e+08	5.41966e+08	1.8227e+08	1.78507e+07	2.8494e+08	2.05287e+07	5.01803e+07	1.59834e+08
Q8IWV7	E3 ubiquitin-protein ligase UBR1 OS=Homo sapiens GN=UBR1 PE=1 SV=1	1	0
O95071	E3 ubiquitin-protein ligase UBR5 OS=Homo sapiens GN=UBR5 PE=1 SV=2	1	2.69
Q13508	Ecto-ADP-ribosyltransferase 3 OS=Homo sapiens GN=ART3 PE=1 SV=2	6	165.99	5.08932e+06	2.86011e+07	2.31029e+07	1.28531e+07	2.49356e+07	2.48313e+07	2.02862e+07	1.41123e+07	1.64299e+07	1.93285e+07	1.55214e+07	2.57198e+07	1.16513e+07	3.15712e+07	2.62564e+07	2.72823e+07
O75354	Ectonucleoside triphosphate diphosphohydrolase 6 OS=Homo sapiens GN=ENTPD6 PE=1 SV=3	5	53.02	1.29703e+07	4.58574e+06	5.54897e+06	2.19726e+06	4.13606e+06	3.69429e+06	6.79333e+06	3.22745e+06	2.5363e+06	1.39731e+06	1.80694e+06	4.88763e+06	3.40839e+06	6.87807e+06	5.65058e+06	2.33201e+06
Q13822	Ectonucleotide pyrophosphatase/phosphodiesterase family member 2 OS=Homo sapiens GN=ENPP2 PE=1 SV=3	26	920.15	1.35387e+07	2.22141e+08	2.55767e+07	1.0821e+08	7.07438e+07	6.17128e+07	8.54092e+07	1.1786e+08	7.68419e+07	6.63676e+07	1.00402e+08	4.44892e+07	6.33268e+07	4.02249e+07	2.76398e+08	8.54184e+07
O14638	Ectonucleotide pyrophosphatase/phosphodiesterase family member 3 OS=Homo sapiens GN=ENPP3 PE=1 SV=2	1	2.41		731955			121850	224461		228534	418312							552614
Q6UWR7	Ectonucleotide pyrophosphatase/phosphodiesterase family member 6 OS=Homo sapiens GN=ENPP6 PE=1 SV=2	7	67.61	2.9577e+06	4.0649e+06	6.47687e+06	3.21094e+06	3.44395e+06	5.57574e+06	6.76357e+06	3.72922e+06	4.17356e+06	2.83189e+06	3.98791e+06	6.05548e+06	3.92752e+06	4.34856e+06	3.66026e+06	4.27811e+06
Q8WVE0	EEF1A lysine methyltransferase 1 OS=Homo sapiens GN=EEF1AKMT1 PE=1 SV=1	1	1.73
O75071	EF-hand calcium-binding domain-containing protein 14 OS=Homo sapiens GN=EFCAB14 PE=1 SV=1	1	1.71		80261		139305		118956				110822			211957
Q12805	EGF-containing fibulin-like extracellular matrix protein 1 OS=Homo sapiens GN=EFEMP1 PE=1 SV=2	19	2215.21	1.02652e+09	1.34957e+09	1.15507e+09	7.19636e+08	6.92522e+08	1.22665e+09	1.50895e+09	7.51256e+08	8.40441e+08	5.86884e+08	1.10879e+09	1.24698e+09	5.00728e+08	1.0597e+09	1.40908e+09	9.29926e+08
O95967	EGF-containing fibulin-like extracellular matrix protein 2 OS=Homo sapiens GN=EFEMP2 PE=1 SV=3	7	210.44	9.50673e+07	8.08368e+07	7.50033e+07	4.03451e+07	4.41294e+07	5.95191e+07	7.57031e+07	4.18164e+07	4.67956e+07	3.79157e+07	5.0191e+07	8.24419e+07	3.66915e+07	9.04218e+07	6.65927e+07	5.28252e+07
O43854	EGF-like repeat and discoidin I-like domain-containing protein 3 OS=Homo sapiens GN=EDIL3 PE=1 SV=1	21	404.47	1.06549e+08	3.41058e+07	3.03857e+07	1.53524e+07	1.36796e+07	3.09654e+07	6.20872e+07	3.0342e+07	1.91386e+07	1.83478e+07	2.21717e+07	4.38257e+07	4.15706e+07	7.1813e+07	5.04792e+07	1.68216e+07
Q9H4M9	EH domain-containing protein 1 OS=Homo sapiens GN=EHD1 PE=1 SV=2	5	16.8	114634	489180	949000	549933	649818	1.78846e+06	1.10472e+06	1.17495e+06	475056	2.02299e+06	276717	2.13134e+06	361603	1.2445e+06	1.00635e+06	1.16142e+06
Q9NZN3	EH domain-containing protein 3 OS=Homo sapiens GN=EHD3 PE=1 SV=2	1	0
P15502	Elastin OS=Homo sapiens GN=ELN PE=1 SV=3	6	101.85	7.84925e+06	3.89198e+06	4.50274e+06	4.48355e+06	4.42272e+06	3.99873e+06	4.96338e+06	2.29558e+06	2.21866e+06	2.19319e+06	1.99724e+06	5.11096e+06	3.6928e+06	5.56423e+06	4.42321e+06	2.79929e+06
P68104	Elongation factor 1-alpha 1 OS=Homo sapiens GN=EEF1A1 PE=1 SV=1	5	30.62	3.41798e+07	887180	1.43058e+06	1.20074e+06	103223	962777	936471	245065	224170	898077	522399	1.03678e+07	1.22455e+06	763026
Q05639	Elongation factor 1-alpha 2 OS=Homo sapiens GN=EEF1A2 PE=1 SV=1	3	11.1	2.80876e+07	887180	951260	874522	103223	636311	688640		224170	438856	522399	8.14786e+06	934343	353134
P24534	Elongation factor 1-beta OS=Homo sapiens GN=EEF1B2 PE=1 SV=3	1	2.96
P26641	Elongation factor 1-gamma OS=Homo sapiens GN=EEF1G PE=1 SV=3	1	1.88	1.20528e+06	163980		580016	234309	413584	384026		231054	131221		368242	672323		182424	307498
O94919	Endonuclease domain-containing 1 protein OS=Homo sapiens GN=ENDOD1 PE=1 SV=2	4	95.95	113514	2.64916e+06	932430	818018	1.27116e+06	1.19061e+06	1.763e+06	1.71261e+06	1.67444e+06	1.47047e+06	1.76922e+06	1.31702e+06	257999	1.02613e+06	2.29722e+06	1.28485e+06
Q9NZ08	Endoplasmic reticulum aminopeptidase 1 OS=Homo sapiens GN=ERAP1 PE=1 SV=3	10	67.42	2.70454e+06	4.06204e+06	4.03302e+06	3.15767e+06	3.72437e+06	4.50717e+06	4.82359e+06	3.6359e+06	3.58265e+06	3.28195e+06	1.79235e+06	2.95654e+06	4.15579e+06	4.17781e+06	2.07448e+06	3.2993e+06
Q6P179	Endoplasmic reticulum aminopeptidase 2 OS=Homo sapiens GN=ERAP2 PE=1 SV=2	2	17.05	208028		1.07979e+06		657646	989210	375914			242971	602224	615466				934977
Q9UKM7	Endoplasmic reticulum mannosyl-oligosaccharide 1,2-alpha-mannosidase OS=Homo sapiens GN=MAN1B1 PE=1 SV=2	13	129.09	2.49539e+06	1.18161e+07	6.35524e+06	1.61876e+06	6.76469e+06	5.56901e+06	7.29488e+06	5.25233e+06	7.56851e+06	3.94413e+06	5.00701e+06	5.05919e+06	1.49663e+06	4.90399e+06	1.15474e+07	4.60708e+06
Q9BS26	Endoplasmic reticulum resident protein 44 OS=Homo sapiens GN=ERP44 PE=1 SV=1	1	5.35		70015	186063	78449.4	292214	408584	70528.9	147198	256541	148963	133073	194807	187651	194401		101604
P14625	Endoplasmin OS=Homo sapiens GN=HSP90B1 PE=1 SV=1	13	143.45	9.50725e+06	5.19405e+06	8.10909e+06	3.87456e+06	8.63383e+06	1.39997e+07	3.13947e+06	2.74377e+06	6.97589e+06	7.75481e+06	6.79537e+06	3.6905e+06	2.05466e+06	7.63881e+06	1.06759e+07	8.81701e+06
Q9UNN8	Endothelial protein C receptor OS=Homo sapiens GN=PROCR PE=1 SV=1	1	1.61		830960	58140.4	113247	230988	235260	542680	214506		192022	170182	178730	167650	81353.1	230761	162602
Q5JZY3	Ephrin type-A receptor 10 OS=Homo sapiens GN=EPHA10 PE=1 SV=2	2	105.48	243982	524212	740383	547244	686214	564461	311455	318584	425472	370779	951003	458476	248649		692382	463315
P29320	Ephrin type-A receptor 3 OS=Homo sapiens GN=EPHA3 PE=1 SV=2	1	45.44			600345		553886	418181	489039	202173	341432		350682	492833		394888	266262	320630
P54764	Ephrin type-A receptor 4 OS=Homo sapiens GN=EPHA4 PE=1 SV=1	12	581.89	1.98347e+07	9.00828e+07	3.63103e+07	2.46196e+07	7.05615e+07	8.17477e+07	7.45596e+07	4.69428e+07	4.57856e+07	3.82373e+07	7.43678e+07	4.47984e+07	1.46323e+07	3.85419e+07	8.93889e+07	7.60918e+07
P54756	Ephrin type-A receptor 5 OS=Homo sapiens GN=EPHA5 PE=1 SV=3	2	12.32		1.02473e+06	1.0151e+06	287913	880339	695936	895322	319255	799731	479593	1.19054e+06	766927	352217	260735	688442	705394
Q9UF33	Ephrin type-A receptor 6 OS=Homo sapiens GN=EPHA6 PE=2 SV=3	2	65.6	1.49502e+06	672956	1.41193e+06	251659	1.07777e+06	1.1778e+06	1.47809e+06	1.03847e+06	826222	271884	880919	1.38985e+06	191595	1.48734e+06	1.16068e+06	1.13106e+06
Q15375	Ephrin type-A receptor 7 OS=Homo sapiens GN=EPHA7 PE=1 SV=3	4	149.93	4.2717e+06	5.32411e+06	3.3683e+06	1.84665e+06	4.40081e+06	5.58907e+06	6.71125e+06	4.52502e+06	4.31667e+06	2.59806e+06	6.26644e+06	5.20029e+06	2.1199e+06	4.95259e+06	6.19072e+06	3.00355e+06
P29323	Ephrin type-B receptor 2 OS=Homo sapiens GN=EPHB2 PE=1 SV=5	4	62.98		1.10649e+06	991984	558429	1.52448e+06	1.8993e+06	1.3844e+06	1.05102e+06	220782	641310	1.02643e+06			1.48135e+06	1.7474e+06	929986
P54753	Ephrin type-B receptor 3 OS=Homo sapiens GN=EPHB3 PE=1 SV=2	1	36.45	529600	749398	710415	136390	854237	832800	876360	433090	479843	237665	560701	513314		932718	820341	642696
O15197	Ephrin type-B receptor 6 OS=Homo sapiens GN=EPHB6 PE=1 SV=4	7	139.97	1.61583e+07	8.24562e+06	1.24684e+07	4.67815e+06	9.25537e+06	1.0879e+07	1.05134e+07	6.17657e+06	6.28766e+06	6.46143e+06	8.61494e+06	1.16716e+07	2.993e+06	1.4857e+07	1.49744e+07	1.05042e+07
P52797	Ephrin-A3 OS=Homo sapiens GN=EFNA3 PE=1 SV=1	1	11.05			497480	477100	495182	574081	496283		378961	441228	525589	478882		466621	495370
P00533	Epidermal growth factor receptor OS=Homo sapiens GN=EGFR PE=1 SV=2	1	0			106584	116458	190948	96869.4		129144	99083.7	115091	176205	117523				131504
P61916	Epididymal secretory protein E1 OS=Homo sapiens GN=NPC2 PE=1 SV=1	2	26.78		3.73764e+06	1.14318e+06	1.10898e+06	1.12386e+06	625272	2.25548e+06	1.4507e+06	1.2982e+06	1.07681e+06	2.76312e+06	1.59325e+06	857367	1.24049e+06	2.63791e+06	1.31077e+06
Q9Y2E5	Epididymis-specific alpha-mannosidase OS=Homo sapiens GN=MAN2B2 PE=1 SV=4	2	15.77		414772	393563		325077	317415	456198		230931	165688	383936	277393	158488	339783		171011
Q08345	Epithelial discoidin domain-containing receptor 1 OS=Homo sapiens GN=DDR1 PE=1 SV=1	2	17.46		746468		497663	563880	466583			434911		802725				537005
Q8IUS5	Epoxide hydrolase 4 OS=Homo sapiens GN=EPHX4 PE=2 SV=2	1	0		501494	217812	154089	310193	247688	560907	347398	372725	198795	385168	137960		239002	633658	324012
O43556	Epsilon-sarcoglycan OS=Homo sapiens GN=SGCE PE=1 SV=6	5	110.43	3.89087e+06	7.25587e+06	1.10095e+07	3.79672e+06	7.41361e+06	6.75882e+06	8.89186e+06	5.79731e+06	7.86066e+06	6.31844e+06	7.52269e+06	6.40333e+06	3.08614e+06	6.19396e+06	5.38596e+06	9.0437e+06
Q8N766	ER membrane protein complex subunit 1 OS=Homo sapiens GN=EMC1 PE=1 SV=1	1	1.63			204670							312334		117527			169041
P60842	Eukaryotic initiation factor 4A-I OS=Homo sapiens GN=EIF4A1 PE=1 SV=1	1	0	816539		198062		161451	260262						420138
Q14240	Eukaryotic initiation factor 4A-II OS=Homo sapiens GN=EIF4A2 PE=1 SV=2	1	0	816539		198062		161451	260262						420138
P43003	Excitatory amino acid transporter 1 OS=Homo sapiens GN=SLC1A3 PE=1 SV=1	2	28.34	311136	630610	261467	1.38891e+06	581342	199064	399257	455290	1.67938e+06	1.89747e+06	2.12827e+06	230472	2.22737e+06	340316	321495	2.00861e+06
Q16394	Exostosin-1 OS=Homo sapiens GN=EXT1 PE=1 SV=2	2	8.25		239195	370854	73833.7	628712	322442	279811	515355	76635	227202	99882.3		79766.9	44259.8	202791
Q93063	Exostosin-2 OS=Homo sapiens GN=EXT2 PE=1 SV=1	1	9.6									432977					258662	230609
Q9UBQ6	Exostosin-like 2 OS=Homo sapiens GN=EXTL2 PE=1 SV=1	10	170.88	6.08072e+06	3.33529e+07	1.52542e+07	8.63444e+06	1.45604e+07	1.73565e+07	2.21647e+07	1.4886e+07	1.60853e+07	1.39444e+07	2.20929e+07	9.44761e+06	4.11907e+06	1.36027e+07	2.48409e+07	1.52185e+07
Q96QU8	Exportin-6 OS=Homo sapiens GN=XPO6 PE=1 SV=1	1	5.08
O94769	Extracellular matrix protein 2 OS=Homo sapiens GN=ECM2 PE=2 SV=1	8	87.99	3.45195e+06	8.08877e+06	4.79556e+06	4.91131e+06	3.68274e+06	9.79882e+06	4.14332e+06	4.30258e+06	3.88433e+06	8.1339e+06	6.47774e+06	2.97543e+06	4.88e+06	7.82906e+06	7.24816e+06	4.81747e+06
Q8IXL6	Extracellular serine/threonine protein kinase FAM20C OS=Homo sapiens GN=FAM20C PE=1 SV=2	4	82.57	974310	6.56057e+06	4.35781e+06	2.86592e+06	4.07686e+06	9.17307e+06	1.34304e+07	3.00492e+06	2.37459e+06	2.49995e+06	6.11593e+06	5.69695e+06	2.05734e+06	7.63655e+06	1.47905e+07	6.72478e+06
Q8IWU5	Extracellular sulfatase Sulf-2 OS=Homo sapiens GN=SULF2 PE=1 SV=1	1	21.57		1.00151e+06	1.09564e+06	859717	916462	1.15399e+06	1.30761e+06	527720	875536	701572	674476	820932	965396	1.62877e+06	945902	469698
P08294	Extracellular superoxide dismutase [Cu-Zn] OS=Homo sapiens GN=SOD3 PE=1 SV=2	5	111.71	6.08595e+06	9.11572e+06	8.6219e+06	7.60478e+06	7.74328e+06	1.1854e+07	8.37823e+06	8.62006e+06	6.35027e+06	8.65834e+06	1.05034e+07	7.57241e+06	6.74306e+06	8.55184e+06	1.16915e+07	8.86347e+06
P15311	Ezrin OS=Homo sapiens GN=EZR PE=1 SV=4	11	171.72	4.47847e+07	1.90758e+07	1.44092e+07	1.63732e+07	9.91551e+06	1.0256e+07	2.41582e+07	1.56533e+07	8.19417e+06	1.15936e+07	1.01864e+07	2.43218e+07	1.43128e+07	1.86343e+07	1.8115e+07	1.01048e+07
P52907	F-actin-capping protein subunit alpha-1 OS=Homo sapiens GN=CAPZA1 PE=1 SV=3	1	20.71	6.35443e+06	369719	443891	495629			678309	1.28156e+06	814771		302455	648454	1.04099e+06	353916	567605	362022
P47755	F-actin-capping protein subunit alpha-2 OS=Homo sapiens GN=CAPZA2 PE=1 SV=3	2	25.62	482475	954096	1.69481e+06	659020	633609	1.33486e+06	1.15911e+06	655192	672237	616342	1.00133e+06	1.51222e+06	719528	1.19132e+06	876677
Q8NB91	Fanconi anemia group B protein OS=Homo sapiens GN=FANCB PE=1 SV=1	1	2.2				86075	58891	56170.9			99130.7	102937
Q16658	Fascin OS=Homo sapiens GN=FSCN1 PE=1 SV=3	1	8.16		368748	371120	323507					112807	227349	580600	415561	604447
P49327	Fatty acid synthase OS=Homo sapiens GN=FASN PE=1 SV=3	1	2.2
Q6ZVX7	F-box only protein 50 OS=Homo sapiens GN=NCCRP1 PE=1 SV=1	1	0	1.19223e+06
Q5SYB0	FERM and PDZ domain-containing protein 1 OS=Homo sapiens GN=FRMPD1 PE=1 SV=1	2	5.17	1.48131e+07	4.83854e+07	3.27205e+07	2.75486e+07	4.00643e+07	5.90065e+07	4.50387e+07	2.92802e+07	3.31504e+07	2.78476e+07	4.94384e+07	4.14617e+07	3.13332e+07	3.59081e+07	6.69977e+07	4.66397e+07
Q86UX7	Fermitin family homolog 3 OS=Homo sapiens GN=FERMT3 PE=1 SV=1	1	2.13		178382	174018			167575	120325			236765	210101	180311		193276	152228
Q9UGM5	Fetuin-B OS=Homo sapiens GN=FETUB PE=1 SV=2	7	78.49	8.74906e+06	2.5166e+06	1.02428e+07	9.9891e+06	6.46616e+06	6.31894e+06	4.206e+06	8.12769e+06	4.82916e+06	5.39167e+06	2.8131e+06	3.89377e+06	8.68896e+06	5.30123e+06	5.76969e+06	4.11011e+06
Q96C11	FGGY carbohydrate kinase domain-containing protein OS=Homo sapiens GN=FGGY PE=1 SV=2	1	0	368024	243858	360631	531815	356442	142900	291918	319346	477386	399394	318871	318013	469556
P02671	Fibrinogen alpha chain OS=Homo sapiens GN=FGA PE=1 SV=2	31	713.61	5.58991e+07	4.22959e+07	6.16862e+07	1.10365e+08	3.93961e+07	2.69196e+07	7.87946e+07	8.66591e+07	5.80067e+07	6.9736e+07	3.33145e+07	5.86031e+08	1.4951e+08	2.48736e+07	4.53035e+07	6.60168e+07
P02675	Fibrinogen beta chain OS=Homo sapiens GN=FGB PE=1 SV=2	27	657.18	3.25427e+07	2.98237e+07	4.40851e+07	8.49508e+07	2.49779e+07	1.59695e+07	5.36407e+07	6.56386e+07	4.17911e+07	5.62525e+07	2.23248e+07	4.47436e+08	1.28008e+08	1.68206e+07	3.09135e+07	4.1021e+07
P02679	Fibrinogen gamma chain OS=Homo sapiens GN=FGG PE=1 SV=3	18	545.02	4.60336e+07	3.75509e+07	5.57108e+07	1.10967e+08	6.84297e+07	7.0308e+07	1.09816e+08	9.58643e+07	8.04906e+07	7.43584e+07	5.77583e+07	5.86214e+08	1.66976e+08	9.32923e+07	9.66452e+07	7.59976e+07
P22455	Fibroblast growth factor receptor 4 OS=Homo sapiens GN=FGFR4 PE=1 SV=2	1	2.16				339880		88329.8	777150	291155	139908	125689	218173		220344	144986		860663
Q06828	Fibromodulin OS=Homo sapiens GN=FMOD PE=1 SV=2	9	402.45	2.84038e+07	5.75195e+07	4.80554e+07	2.758e+07	3.06918e+07	3.11962e+07	4.24958e+07	2.08428e+07	1.55108e+07	2.23416e+07	3.17182e+07	5.80687e+07	4.43828e+07	3.8002e+07	3.43604e+07	2.85407e+07
P02751	Fibronectin OS=Homo sapiens GN=FN1 PE=1 SV=4	84	4220.42	5.70284e+08	9.44629e+08	1.02041e+09	4.54486e+08	6.5797e+08	1.3341e+09	9.26968e+08	4.80599e+08	5.97972e+08	5.25543e+08	6.08297e+08	5.94226e+08	3.79816e+08	7.04946e+08	7.40761e+08	7.80829e+08
Q9BTV5	Fibronectin type III and SPRY domain-containing protein 1 OS=Homo sapiens GN=FSD1 PE=1 SV=1	1	14.57	720823	4.2415e+06	5.24673e+06	5.56776e+06	4.19174e+06	6.46053e+06	3.30639e+06	4.77489e+06	4.50833e+06	6.10169e+06	3.4088e+06	4.95308e+06	6.33333e+06	1.38678e+07	7.60865e+06	7.19385e+06
P23142	Fibulin-1 OS=Homo sapiens GN=FBLN1 PE=1 SV=4	18	1414.23	6.71632e+08	7.59327e+08	8.68837e+08	5.42667e+08	5.6675e+08	7.33452e+08	8.7249e+08	5.18239e+08	5.00644e+08	5.24975e+08	6.53516e+08	8.44075e+08	4.86725e+08	6.98971e+08	6.41362e+08	5.39008e+08
P98095	Fibulin-2 OS=Homo sapiens GN=FBLN2 PE=1 SV=2	9	287.08	8.31109e+06	1.69859e+07	2.87381e+07	7.8932e+06	1.61089e+07	1.85863e+07	1.916e+07	1.05332e+07	1.07455e+07	1.17966e+07	1.484e+07	1.31838e+07	1.13247e+07	1.61907e+07	1.11366e+07	1.08466e+07
Q9UBX5	Fibulin-5 OS=Homo sapiens GN=FBLN5 PE=1 SV=1	9	553.61	1.03379e+08	1.36791e+08	1.08242e+08	6.09137e+07	8.49521e+07	1.31927e+08	1.43903e+08	6.71094e+07	8.81704e+07	6.0085e+07	1.01244e+08	1.25955e+08	5.4949e+07	1.04002e+08	1.21138e+08	8.68669e+07
Q53RD9	Fibulin-7 OS=Homo sapiens GN=FBLN7 PE=2 SV=1	6	85.75	6.55049e+06	4.14558e+06	6.38738e+06	2.42833e+06	5.36266e+06	4.97503e+06	4.99986e+06	4.51088e+06	3.24139e+06	2.57342e+06	5.78936e+06	6.41362e+06	1.44843e+06	7.85291e+06	6.1837e+06	4.30763e+06
Q5D862	Filaggrin-2 OS=Homo sapiens GN=FLG2 PE=1 SV=1	5	27.34	2.85179e+07		2.40205e+06			109039	346333			225759	1.23117e+06		78111.1		539879	125210
P21333	Filamin-A OS=Homo sapiens GN=FLNA PE=1 SV=4	4	12.06	1.78551e+06	152386	826042		76191.5	104856	306615							366296
O75955	Flotillin-1 OS=Homo sapiens GN=FLOT1 PE=1 SV=3	4	20.86	2.46492e+06	1.23875e+06	1.4883e+06	3.32818e+06	3.14282e+06	1.79663e+06	3.78931e+06	4.51542e+06	4.43997e+06	8.35879e+06	201339	1.54725e+06	5.53184e+06	3.92968e+06	1.96141e+06	7.08541e+06
Q14254	Flotillin-2 OS=Homo sapiens GN=FLOT2 PE=1 SV=2	3	5.87	894264				195682			183685				331121	301759		272633
Q6MZW2	Follistatin-related protein 4 OS=Homo sapiens GN=FSTL4 PE=2 SV=3	27	864.3	1.84384e+08	4.85601e+07	6.09758e+07	2.68294e+07	8.59994e+07	4.96578e+07	4.41065e+07	3.21569e+07	3.69556e+07	2.18473e+07	3.69627e+07	3.20571e+07	1.12305e+07	5.3563e+07	7.04553e+07	4.34642e+07
Q8N475	Follistatin-related protein 5 OS=Homo sapiens GN=FSTL5 PE=2 SV=2	15	260.59	3.94988e+06	1.03067e+07	9.51486e+06	3.31147e+06	1.46906e+07	7.66709e+06	4.2319e+06	6.48579e+06	9.03008e+06	3.17441e+06	5.72048e+06	6.04174e+06	2.42531e+06	8.29969e+06	9.52333e+06	7.68589e+06
Q9NZ56	Formin-2 OS=Homo sapiens GN=FMN2 PE=1 SV=4	1	15.77	734616	1.09423e+06	1.79459e+06	2.12856e+06	1.21319e+06	1.25649e+06	1.30772e+06	1.11583e+06	1.27867e+06	1.38475e+06	1.02056e+06	1.50454e+06	1.65033e+06	1.92171e+06	1.31165e+06	1.45857e+06
Q5SZK8	FRAS1-related extracellular matrix protein 2 OS=Homo sapiens GN=FREM2 PE=1 SV=2	1	2.02		90035.7			92649.6	262171			46954.7			161907		277968		59997.3
Q9NQ88	Fructose-2,6-bisphosphatase TIGAR OS=Homo sapiens GN=TIGAR PE=1 SV=1	1	0
P04075	Fructose-bisphosphate aldolase A OS=Homo sapiens GN=ALDOA PE=1 SV=2	11	313.45	3.55351e+07	2.3414e+07	1.74236e+07	1.30695e+07	1.32231e+07	1.36935e+07	1.82356e+07	1.13841e+07	1.73789e+07	1.63815e+07	2.12457e+07	2.09515e+07	7.71672e+06	2.03065e+07	2.27334e+07	1.56713e+07
P09972	Fructose-bisphosphate aldolase C OS=Homo sapiens GN=ALDOC PE=1 SV=2	11	276.08	2.32658e+06	1.38311e+07	5.3106e+06	4.39264e+06	8.86145e+06	7.64288e+06	9.33555e+06	8.49696e+06	8.15824e+06	6.95599e+06	1.15665e+07	5.9145e+06	1.00599e+06	7.72813e+06	1.18417e+07	8.59851e+06
O75072	Fukutin OS=Homo sapiens GN=FKTN PE=1 SV=2	1	3.33	1.78329e+06	7.95129e+06	1.08605e+06	4.01421e+06	3.19779e+06	1.93311e+06	1.33767e+07	1.36356e+07	9.29468e+06	1.19921e+07	6.45594e+06	4.11721e+06	1.57535e+07	1.29189e+06	3.6754e+06	1.06298e+07
Q9H9S5	Fukutin-related protein OS=Homo sapiens GN=FKRP PE=1 SV=1	3	20.24	4.45124e+06	1.31448e+06	3.08277e+06	917047	1.97936e+06	1.95279e+06	1.08844e+06	886550	186837	537697	1.19567e+06	2.12838e+06	976438	1.72909e+06	601441	541112
Q5VWT5	FYN-binding protein 2 OS=Homo sapiens GN=FYB2 PE=1 SV=1	1	2.14
Q9NYZ3	G2 and S phase-expressed protein 1 OS=Homo sapiens GN=GTSE1 PE=1 SV=3	1	0
P54803	Galactocerebrosidase OS=Homo sapiens GN=GALC PE=1 SV=3	3	2.02		870967	714922	360543	408524	654881	574321	489273	167205	300810	397217	580798	648222	188665	522243	525635
Q96RP7	Galactose-3-O-sulfotransferase 4 OS=Homo sapiens GN=GAL3ST4 PE=1 SV=1	5	54.63	3.14922e+06	1.66625e+06	2.25887e+06	1.29876e+06	2.09711e+06	3.09716e+06	2.33871e+06	840704	755181	1.54077e+06	1.8889e+06	3.19789e+06	899873	4.66814e+06	2.45777e+06	2.01319e+06
O94766	Galactosylgalactosylxylosylprotein 3-beta-glucuronosyltransferase 3 OS=Homo sapiens GN=B3GAT3 PE=1 SV=2	8	145.49	8.40318e+06	5.93716e+06	7.80583e+06	3.40435e+06	6.74383e+06	6.20973e+06	6.86003e+06	4.1311e+06	5.99199e+06	3.56047e+06	5.63236e+06	7.91728e+06	2.48223e+06	9.25405e+06	6.90229e+06	4.97993e+06
P09382	Galectin-1 OS=Homo sapiens GN=LGALS1 PE=1 SV=2	3	5.06	1.28134e+06	867832	1.67399e+06	537772	662088	528543	251281	705868	633255	722537	648466	1.11009e+06	939284	783577	644914	914552
P17931	Galectin-3 OS=Homo sapiens GN=LGALS3 PE=1 SV=5	5	16.87	326054	3.52942e+06	3.67461e+06	3.29208e+06	2.06181e+06	2.77462e+06	3.89917e+06	2.99051e+06	2.64546e+06	2.72329e+06	2.69642e+06	7.87894e+06	2.13761e+06	3.28335e+06	4.14115e+06	3.58375e+06
Q08380	Galectin-3-binding protein OS=Homo sapiens GN=LGALS3BP PE=1 SV=1	18	649.09	4.50483e+07	1.4334e+08	6.86389e+07	9.39583e+07	9.10551e+07	7.6711e+07	9.24227e+07	1.03095e+08	9.11379e+07	6.86103e+07	1.00477e+08	6.93571e+07	6.59675e+07	4.68036e+07	1.21856e+08	8.33809e+07
Q86UU5	Gametogenetin OS=Homo sapiens GN=GGN PE=1 SV=2	1	2.82
P09104	Gamma-enolase OS=Homo sapiens GN=ENO2 PE=1 SV=3	17	414.41	2.41697e+07	2.75818e+07	4.17568e+07	1.20929e+07	3.72814e+07	2.32667e+07	2.3516e+07	1.1468e+07	1.73296e+07	1.32306e+07	2.06257e+07	2.77223e+07	5.26174e+06	2.51508e+07	1.92911e+07	1.88682e+07
O75223	Gamma-glutamylcyclotransferase OS=Homo sapiens GN=GGCT PE=1 SV=1	2	23.26	2.54415e+06	1.09775e+06	516150	563351	618480	737463	1.05005e+06	398682	837194	869863	1.26845e+06	168835	238442	449883	1.02642e+06	981154
P17900	Ganglioside GM2 activator OS=Homo sapiens GN=GM2A PE=1 SV=4	7	301.05	8.22778e+07	5.87331e+07	1.10218e+08	2.70785e+07	7.54293e+07	4.56213e+07	4.90363e+07	5.43326e+07	4.82115e+07	4.13942e+07	6.1867e+07	1.04796e+08	4.15675e+07	7.13868e+07	5.00748e+07	6.47029e+07
P17302	Gap junction alpha-1 protein OS=Homo sapiens GN=GJA1 PE=1 SV=2	2	5.93	523054	476710	242167		344010	144273		503663	97635.5	59078.4		257410	551980		910805	227764
Q9Y2G5	GDP-fucose protein O-fucosyltransferase 2 OS=Homo sapiens GN=POFUT2 PE=1 SV=3	1	0
P06396	Gelsolin OS=Homo sapiens GN=GSN PE=1 SV=1	68	10938.8	5.91716e+09	7.64438e+09	8.81118e+09	4.79108e+09	6.19131e+09	5.94093e+09	6.2382e+09	3.97227e+09	4.78708e+09	5.50774e+09	4.88701e+09	9.5807e+09	5.04485e+09	7.3607e+09	5.67219e+09	5.74091e+09
P60983	Glia maturation factor beta OS=Homo sapiens GN=GMFB PE=1 SV=2	1	1.86	349170	670749	659426	222469	323259	468022	445895	235861	438557	323010	482365	749608	133259	779629	532844	468453
O60234	Glia maturation factor gamma OS=Homo sapiens GN=GMFG PE=1 SV=1	1	1.86	349170	670749	659426	222469	323259	468022	445895	235861	438557	323010	482365	749608	133259	779629	532844	468453
P07093	Glia-derived nexin OS=Homo sapiens GN=SERPINE2 PE=1 SV=1	18	402.52	4.54242e+07	3.21464e+07	5.15373e+07	1.58817e+07	3.87186e+07	4.99492e+07	3.16022e+07	1.85407e+07	2.09146e+07	1.37301e+07	1.86336e+07	5.35386e+07	1.01177e+07	4.81316e+07	3.08982e+07	2.83355e+07
Q6ZMI3	Gliomedin OS=Homo sapiens GN=GLDN PE=1 SV=1	11	110.34	1.2175e+06	1.25592e+07	6.61652e+06	1.27439e+07	7.48785e+06	8.65002e+06	1.51662e+07	1.17059e+07	1.11407e+07	1.33352e+07	2.12613e+07	4.44006e+06	1.2292e+07	5.19069e+06	1.64165e+07	1.9457e+07
P11413	Glucose-6-phosphate 1-dehydrogenase OS=Homo sapiens GN=G6PD PE=1 SV=4	1	2.51	2.12945e+06
P06744	Glucose-6-phosphate isomerase OS=Homo sapiens GN=GPI PE=1 SV=4	4	48.79	4.03709e+06	616352	729799	379544	499541	578041	476493	239034	222978	560831	756855	830351	241165	866879	866194	272154
P04062	Glucosylceramidase OS=Homo sapiens GN=GBA PE=1 SV=3	7	93.18	3.83095e+06	2.0341e+06	3.03385e+06	1.45713e+06	2.54881e+06	3.56302e+06	1.682e+06	1.84173e+06	1.84153e+06	1.33219e+06	2.0577e+06	3.51856e+06	1.98176e+06	2.25364e+06	2.26785e+06	2.51786e+06
P42261	Glutamate receptor 1 OS=Homo sapiens GN=GRIA1 PE=1 SV=2	1	2.05	1.44059e+06		3.14146e+06								430629	2.72488e+06		3.96411e+06
P42262	Glutamate receptor 2 OS=Homo sapiens GN=GRIA2 PE=1 SV=3	5	49.61	177069	725388	1.91579e+06	867489	2.09957e+06	1.31942e+06	1.19403e+06	610793	777779	773055	1.76227e+06	1.27035e+06	504144	1.31436e+06	1.54649e+06	2.00093e+06
P42263	Glutamate receptor 3 OS=Homo sapiens GN=GRIA3 PE=1 SV=2	1	3.33			74816.1		29575.7											37640
P48058	Glutamate receptor 4 OS=Homo sapiens GN=GRIA4 PE=1 SV=2	14	551.25	3.91943e+07	3.45354e+07	8.16083e+07	1.62883e+07	6.32082e+07	4.21002e+07	3.69524e+07	3.49486e+07	4.05169e+07	2.42447e+07	4.36228e+07	4.13521e+07	1.1674e+07	5.35634e+07	4.33258e+07	4.48463e+07
O43424	Glutamate receptor ionotropic, delta-2 OS=Homo sapiens GN=GRID2 PE=1 SV=2	1	5.16	223804			1.11594e+06	357776				849937					551829
Q16769	Glutaminyl-peptide cyclotransferase OS=Homo sapiens GN=QPCT PE=1 SV=1	7	44.11	1.79974e+06	9.25947e+06	2.91789e+06	440212	4.0988e+06	3.19302e+06	1.23882e+06	1.18358e+06	5.59594e+06	3.0436e+06	1.54934e+06	1.83257e+06	1.32515e+06	199977	2.53292e+06	158785
P36269	Glutathione hydrolase 5 proenzyme OS=Homo sapiens GN=GGT5 PE=1 SV=2	1	6.03		73087.4	127391	92829.7	49902.6	51691.6		100309	55644.4	212901	136018	50227.8	125554		77362.9	71585.7
P22352	Glutathione peroxidase 3 OS=Homo sapiens GN=GPX3 PE=1 SV=2	4	145.13	9.56166e+06	1.14004e+07	1.42706e+07	8.68834e+06	1.00001e+07	1.02004e+07	6.89687e+06	7.06962e+06	1.05828e+07	8.38078e+06	1.20473e+07	1.45354e+07	9.20679e+06	1.34261e+07	1.61554e+07	1.19749e+07
Q9Y2Q3	Glutathione S-transferase kappa 1 OS=Homo sapiens GN=GSTK1 PE=1 SV=3	1	3.92	509825	268265	533986		227035	301360	400975			125678	168283	914457		840118	257876	282365
P28161	Glutathione S-transferase Mu 2 OS=Homo sapiens GN=GSTM2 PE=1 SV=2	1	2.51					87450.9	162949	108662	187454							78943.5	166830
P78417	Glutathione S-transferase omega-1 OS=Homo sapiens GN=GSTO1 PE=1 SV=2	2	25.03	1.73376e+06	1.32034e+06	876046	523423	779746	950542	661072		612900	426766	902879	454574		695174	1.14441e+06	936980
P09211	Glutathione S-transferase P OS=Homo sapiens GN=GSTP1 PE=1 SV=2	7	235.78	1.10252e+07	1.21641e+07	1.97461e+07	7.44126e+06	1.10637e+07	8.04956e+06	1.18545e+07	1.02103e+07	7.97984e+06	1.03294e+07	1.29249e+07	1.55313e+07	7.66479e+06	1.29912e+07	1.05697e+07	1.25807e+07
P48637	Glutathione synthetase OS=Homo sapiens GN=GSS PE=1 SV=1	12	88.33	4.1545e+06	9.96806e+06	4.09668e+06	4.86203e+06	5.72072e+06	6.84352e+06	7.6273e+06	3.21212e+06	5.29366e+06	5.92593e+06	7.90134e+06	5.37255e+06	542827	7.39315e+06	8.74475e+06	6.89688e+06
P04406	Glyceraldehyde-3-phosphate dehydrogenase OS=Homo sapiens GN=GAPDH PE=1 SV=3	18	1073.56	1.73923e+08	9.77138e+07	2.943e+08	4.59713e+07	1.62087e+08	1.00246e+08	9.78143e+07	3.07762e+07	6.66935e+07	4.90454e+07	7.65295e+07	1.60221e+08	3.48307e+07	1.3663e+08	7.5976e+07	5.86242e+07
O14556	Glyceraldehyde-3-phosphate dehydrogenase, testis-specific OS=Homo sapiens GN=GAPDHS PE=1 SV=2	1	3.23	2.9868e+07	6.97034e+06	1.92584e+07	2.80026e+06	1.13721e+07	4.47242e+06	4.80796e+06	2.31473e+06	4.61349e+06	3.22358e+06	4.90612e+06	9.44684e+06	2.57716e+06	8.85992e+06	4.33869e+06	3.01617e+06
O75063	Glycosaminoglycan xylosylkinase OS=Homo sapiens GN=FAM20B PE=1 SV=1	4	44.06	1.19274e+06	2.18073e+06	2.32851e+06	824657	1.22773e+06	2.74385e+06	2.77547e+06	2.19219e+06	1.50143e+06	887479	1.67201e+06	2.15128e+06	337848	2.47431e+06	3.96807e+06	2.53258e+06
Q9HC38	Glyoxalase domain-containing protein 4 OS=Homo sapiens GN=GLOD4 PE=1 SV=1	1	2.1					274137	315478	367210	173929	236700	323486	182285	224071		168393	222610	154533
P35052	Glypican-1 OS=Homo sapiens GN=GPC1 PE=1 SV=2	4	26.66	1.81648e+06	1.14829e+06	2.1584e+06	428284	1.47096e+06	799498	853225	720041	507785	394422	656395	1.19491e+06	609207	2.0146e+06	1.1827e+06	590682
O75487	Glypican-4 OS=Homo sapiens GN=GPC4 PE=1 SV=4	1	1.84
P78333	Glypican-5 OS=Homo sapiens GN=GPC5 PE=2 SV=1	1	2.15
Q9Y625	Glypican-6 OS=Homo sapiens GN=GPC6 PE=1 SV=1	1	4.22		149213	292703		180854	145778	113201				306594	231700		105541	111331
Q9H4G4	Golgi-associated plant pathogenesis-related protein 1 OS=Homo sapiens GN=GLIPR2 PE=1 SV=3	1	7.85	515794	303886	107028	364667		187844	319862			212019		313887		202108
Q08378	Golgin subfamily A member 3 OS=Homo sapiens GN=GOLGA3 PE=1 SV=2	1	0	6.44463e+07	1.34543e+06	5.09883e+06	585753	2.0055e+06	1.40976e+06	1.49526e+06	399624	826468	1.30652e+06	5.43987e+06	1.45979e+06	1.60176e+06	1.27074e+06	1.82567e+06	1.48268e+06
Q9NZH0	G-protein coupled receptor family C group 5 member B OS=Homo sapiens GN=GPRC5B PE=2 SV=2	1	0	565519		457490	149694	218059	338385	581496	338021	209846	197788	248225	360448	467719	651204	285347	249535
Q9NQ84	G-protein coupled receptor family C group 5 member C OS=Homo sapiens GN=GPRC5C PE=1 SV=2	3	21.72	6.8783e+06	806128	972592	477233	823968	728112	1.69893e+06	6.57564e+06	403912	410829	296893	939904	529585	902079	1.29468e+06	278851
Q4V328	GRIP1-associated protein 1 OS=Homo sapiens GN=GRIPAP1 PE=1 SV=1	1	0		8.60926e+06	1.71645e+07	1.39928e+07	1.75375e+07	1.04659e+07	5.5959e+06	1.39865e+07	1.72723e+07	2.79094e+07	1.0763e+07	1.13312e+07	2.56438e+07	2.17954e+07	1.27683e+07	2.6042e+07
Q8NCC3	Group XV phospholipase A2 OS=Homo sapiens GN=PLA2G15 PE=1 SV=2	5	31.45	367799	3.28392e+06	2.34901e+06	3.46863e+06	2.71626e+06	2.69814e+06	3.35324e+06	1.82695e+06	2.53247e+06	2.79188e+06	3.30782e+06	1.96818e+06	1.63133e+06	1.42749e+06	5.47538e+06	1.9663e+06
Q14393	Growth arrest-specific protein 6 OS=Homo sapiens GN=GAS6 PE=1 SV=2	16	466.37	1.73501e+07	2.3654e+07	1.84399e+07	1.79265e+07	2.80431e+07	3.79684e+07	2.48906e+07	2.50452e+07	1.91238e+07	1.85363e+07	2.5762e+07	1.731e+07	1.32923e+07	2.0762e+07	3.57181e+07	3.02634e+07
O95390	Growth/differentiation factor 11 OS=Homo sapiens GN=GDF11 PE=1 SV=1	2	14.79	2.81266e+06	1.52612e+06	1.90551e+06	670641	674498	1.66617e+06	1.81191e+06	921430	1.06721e+06	726619	554234	1.67086e+06	343360	2.39801e+06	1.81674e+06	1.17657e+06
O14793	Growth/differentiation factor 8 OS=Homo sapiens GN=MSTN PE=1 SV=1	7	131.39	1.21447e+06	8.80604e+06	7.73185e+06	3.51105e+06	7.6325e+06	7.30048e+06	7.93192e+06	5.93715e+06	9.52936e+06	5.21684e+06	5.98911e+06	5.78221e+06	3.69608e+06	4.31598e+06	6.76057e+06	8.37094e+06
Q5VVW2	GTPase-activating Rap/Ran-GAP domain-like protein 3 OS=Homo sapiens GN=GARNL3 PE=2 SV=2	1	8.9			221491	108945	170963			175714	201697	391333	320275	120209	170917		87326.2	361909
Q9Y2T3	Guanine deaminase OS=Homo sapiens GN=GDA PE=1 SV=1	2	4.11	135406	1.52265e+06	474889	968232	678281	256453	619838		784273		924387		127601		1.38626e+06	805756
Q8TBN0	Guanine nucleotide exchange factor for Rab-3A OS=Homo sapiens GN=RAB3IL1 PE=1 SV=1	1	0	1.72517e+06	536798	696840	1.17692e+06	418847	638879	544896	680630	667762	1.0944e+06	761468	745362	1.37499e+06	676707	650321	683331
P63096	Guanine nucleotide-binding protein G(i) subunit alpha-1 OS=Homo sapiens GN=GNAI1 PE=1 SV=2	2	47.98	1.14958e+06		520293			563868	102751				314345	613237	442071			414794
P04899	Guanine nucleotide-binding protein G(i) subunit alpha-2 OS=Homo sapiens GN=GNAI2 PE=1 SV=3	7	215.92	2.06141e+07	6.85102e+06	1.00821e+07	9.48266e+06	3.22289e+06	1.30376e+07	1.87341e+07	8.9383e+06	4.11942e+06	8.40037e+06	6.56091e+06	1.18217e+07	1.12301e+07	2.01074e+07	7.42618e+06	7.69561e+06
Q9UBI6	Guanine nucleotide-binding protein G(I)/G(S)/G(O) subunit gamma-12 OS=Homo sapiens GN=GNG12 PE=1 SV=3	1	3.78
P62873	Guanine nucleotide-binding protein G(I)/G(S)/G(T) subunit beta-1 OS=Homo sapiens GN=GNB1 PE=1 SV=3	3	37.81	1.34652e+07	6.37714e+06	5.1289e+06	7.53531e+06	5.26182e+06	5.56205e+06	6.91034e+06	8.24247e+06	6.91607e+06	1.15927e+07	6.31384e+06	4.92648e+06	9.05302e+06	6.3598e+06	5.05259e+06	5.56719e+06
P62879	Guanine nucleotide-binding protein G(I)/G(S)/G(T) subunit beta-2 OS=Homo sapiens GN=GNB2 PE=1 SV=3	3	37.81	1.34652e+07	6.37714e+06	5.1289e+06	7.53531e+06	5.26182e+06	5.56205e+06	6.91034e+06	8.24247e+06	6.91607e+06	1.15927e+07	6.31384e+06	4.92648e+06	9.05302e+06	6.3598e+06	5.05259e+06	5.56719e+06
P16520	Guanine nucleotide-binding protein G(I)/G(S)/G(T) subunit beta-3 OS=Homo sapiens GN=GNB3 PE=1 SV=1	2	28.11	1.03828e+07	2.80312e+06	3.23284e+06	3.07476e+06	1.78677e+06	3.47064e+06	4.33515e+06	2.96531e+06	1.84631e+06	2.91542e+06	2.05295e+06	2.90936e+06	3.03964e+06	4.05194e+06	2.46451e+06	1.95581e+06
P08754	Guanine nucleotide-binding protein G(k) subunit alpha OS=Homo sapiens GN=GNAI3 PE=1 SV=3	1	43.37	1.02302e+06	299372	456595	310805	184692	201623	517507	208692	180554	333198	140490	386285	376194	470874	212734
P63092	Guanine nucleotide-binding protein G(s) subunit alpha isoforms short OS=Homo sapiens GN=GNAS PE=1 SV=1	2	34.95	3.53753e+06	218702	615982	477511		249763	1.66731e+06	312176		194917		642678	297931	638232	243356
Q5JWF2	Guanine nucleotide-binding protein G(s) subunit alpha isoforms XLas OS=Homo sapiens GN=GNAS PE=1 SV=2	2	34.95	3.53753e+06	218702	615982	477511		249763	1.66731e+06	312176		194917		642678	297931	638232	243356
P29992	Guanine nucleotide-binding protein subunit alpha-11 OS=Homo sapiens GN=GNA11 PE=1 SV=2	1	2.65	146576	187237	281910	233718		123435	177196	342594	127259	297779	156182	1.04033e+06		280623
Q14344	Guanine nucleotide-binding protein subunit alpha-13 OS=Homo sapiens GN=GNA13 PE=1 SV=2	1	34.62		162423	207373	72663.6		139603	311731				142215	351907	99507.5		59499.2	117085
Q9HAV0	Guanine nucleotide-binding protein subunit beta-4 OS=Homo sapiens GN=GNB4 PE=1 SV=3	2	28.98	1.17543e+07	5.62446e+06	4.19212e+06	6.73532e+06	4.73527e+06	4.66253e+06	5.68709e+06	7.52128e+06	6.38225e+06	1.07819e+07	5.7661e+06	3.85558e+06	8.18554e+06	4.89959e+06	4.45445e+06	5.05368e+06
P00738	Haptoglobin OS=Homo sapiens GN=HP PE=1 SV=1	9	585.55	9.81781e+07	2.05138e+08	7.87247e+07	3.72687e+08	6.90711e+07	8.65242e+07	7.26486e+07	1.69562e+08	1.10563e+08	1.41367e+08	2.08543e+08	1.85611e+08	1.12046e+08	5.07927e+07	1.50894e+08	2.6507e+08
P00739	Haptoglobin-related protein OS=Homo sapiens GN=HPR PE=2 SV=2	4	326.21	3.62668e+06	3.05484e+06	1.04443e+07	1.4567e+07	4.30179e+06	5.10572e+06	2.86949e+06	4.75198e+06	5.46681e+06	7.07893e+06	5.30529e+06	1.56457e+07	1.15049e+07	1.28789e+06	3.46281e+06	7.20282e+06
Q86XA9	HEAT repeat-containing protein 5A OS=Homo sapiens GN=HEATR5A PE=1 SV=2	1	0
Q9P2D3	HEAT repeat-containing protein 5B OS=Homo sapiens GN=HEATR5B PE=1 SV=2	1	0	1.20902e+07	555554		516464	1.15053e+06			556295
P48723	Heat shock 70 kDa protein 13 OS=Homo sapiens GN=HSPA13 PE=1 SV=1	14	176.78	7.34581e+06	1.6058e+07	1.41656e+07	1.28281e+07	1.43194e+07	1.54664e+07	1.33864e+07	9.81356e+06	1.20232e+07	8.95616e+06	1.21099e+07	1.68687e+07	1.02205e+07	1.41706e+07	1.37362e+07	1.25176e+07
P0DMV9	Heat shock 70 kDa protein 1B OS=Homo sapiens GN=HSPA1B PE=1 SV=1	9	237.24	1.26912e+07	4.60497e+06	6.19242e+06	4.36389e+06	1.9355e+06	2.89178e+06	6.50825e+06	4.35179e+06	1.88373e+06	3.03806e+06	4.07752e+06	6.10723e+06	3.80599e+06	5.61305e+06	5.25588e+06	3.45278e+06
P11142	Heat shock cognate 71 kDa protein OS=Homo sapiens GN=HSPA8 PE=1 SV=1	17	428.44	6.53961e+07	2.36119e+07	2.77563e+07	2.0188e+07	1.61406e+07	1.69475e+07	3.40013e+07	2.07172e+07	1.51513e+07	1.19814e+07	1.21592e+07	3.17295e+07	2.25824e+07	3.04542e+07	3.29489e+07	2.0173e+07
P04792	Heat shock protein beta-1 OS=Homo sapiens GN=HSPB1 PE=1 SV=2	1	1.99	1.50265e+06									178878
P07900	Heat shock protein HSP 90-alpha OS=Homo sapiens GN=HSP90AA1 PE=1 SV=5	3	120.16	1.15796e+07	1.59604e+06	1.52943e+06	1.11605e+06	551762	1.10164e+06	1.99814e+06	1.75691e+06	526592	1.07611e+06	753038	2.1128e+06	1.01777e+06	1.69666e+06	1.33461e+06	861146
P08238	Heat shock protein HSP 90-beta OS=Homo sapiens GN=HSP90AB1 PE=1 SV=4	5	99.12	6.45974e+07	5.5472e+06	7.28489e+06	7.8032e+06	3.09798e+06	5.36616e+06	7.14047e+06	2.90653e+06	2.78852e+06	4.90231e+06	4.04113e+06	8.85682e+06	4.5301e+06	7.9678e+06	6.31774e+06	3.41025e+06
P54652	Heat shock-related 70 kDa protein 2 OS=Homo sapiens GN=HSPA2 PE=1 SV=1	5	278.91	4.13075e+07	1.37616e+07	1.60638e+07	1.05085e+07	9.5223e+06	9.08692e+06	1.85505e+07	1.20579e+07	8.08066e+06	7.14084e+06	7.19367e+06	1.73418e+07	1.56731e+07	1.89343e+07	2.04535e+07	1.09199e+07
Q9NRV9	Heme-binding protein 1 OS=Homo sapiens GN=HEBP1 PE=1 SV=1	1	0	4.46033e+06	245440	309030	153386	263711	164918	422524	128483	121899	187053	274211	325673	279483		129932	216195
Q96RW7	Hemicentin-1 OS=Homo sapiens GN=HMCN1 PE=1 SV=2	1	8.54	1.8195e+06	1.28073e+06	2.34466e+06	870320	2.46711e+06	1.35115e+06	1.67017e+06	1.34055e+06	2.02043e+06	1.31093e+06	1.49844e+06	3.8266e+06	2.74513e+06	1.23239e+06	824556	1.90171e+06
P69905	Hemoglobin subunit alpha OS=Homo sapiens GN=HBA1 PE=1 SV=2	7	84.9	1.14746e+07	2.44661e+07	7.79845e+06	6.46215e+07	184561	8.29269e+06	1.82161e+07	1.79917e+06	2.72303e+07	611618	538306	2.258e+06	1.08912e+07	3.24119e+06	2.6137e+06	1.48968e+06
P68871	Hemoglobin subunit beta OS=Homo sapiens GN=HBB PE=1 SV=2	7	117.02	1.43211e+07	1.8564e+07	5.54756e+06	4.71648e+07	164074	6.43521e+06	1.45661e+07	772003	1.82912e+07	483249	835277	362873	8.67475e+06	2.11127e+06	1.46754e+06	1.29084e+06
P02042	Hemoglobin subunit delta OS=Homo sapiens GN=HBD PE=1 SV=2	4	37.57	2.73083e+06	5.42351e+06	2.11979e+06	1.63716e+07		2.09712e+06	4.25969e+06	772003	6.27271e+06	285638	83757.7	146560	2.94576e+06	501927	175930	426615
P02100	Hemoglobin subunit epsilon OS=Homo sapiens GN=HBE1 PE=1 SV=2	1	20.53	1.75093e+06	1.95309e+06	627623	5.98424e+06		844139	1.52238e+06		2.25504e+06			100990	1.2286e+06	255890	175930	154868
P69891	Hemoglobin subunit gamma-1 OS=Homo sapiens GN=HBG1 PE=1 SV=2	1	20.53	1.75093e+06	1.95309e+06	627623	5.98424e+06		844139	1.52238e+06		2.25504e+06			100990	1.2286e+06	255890	175930	154868
P69892	Hemoglobin subunit gamma-2 OS=Homo sapiens GN=HBG2 PE=1 SV=2	1	20.53	1.75093e+06	1.95309e+06	627623	5.98424e+06		844139	1.52238e+06		2.25504e+06			100990	1.2286e+06	255890	175930	154868
P02008	Hemoglobin subunit zeta OS=Homo sapiens GN=HBZ PE=1 SV=2	1	1.61	749045			2.02573e+06			136134		1.03534e+06				419498
P02790	Hemopexin OS=Homo sapiens GN=HPX PE=1 SV=2	13	280.91	2.83432e+07	8.13405e+07	2.89163e+07	1.10525e+08	5.14009e+07	3.70759e+07	5.34514e+07	1.02966e+08	7.23049e+07	8.90004e+07	5.36453e+07	3.06815e+07	9.70473e+07	2.97285e+07	7.31406e+07	7.72548e+07
O60243	Heparan-sulfate 6-O-sulfotransferase 1 OS=Homo sapiens GN=HS6ST1 PE=1 SV=5	2	25.37	3.48192e+06	1.51744e+06	2.40809e+06	850546	302377	1.82834e+06	1.14286e+06	862202	116864	230562	159147	2.21585e+06	856147	2.20878e+06	1.13606e+06	716941
Q8IZP7	Heparan-sulfate 6-O-sulfotransferase 3 OS=Homo sapiens GN=HS6ST3 PE=2 SV=3	7	125.08	1.41089e+07	5.33609e+06	1.14382e+07	5.67975e+06	9.88374e+06	7.3011e+06	5.96592e+06	5.4176e+06	6.25152e+06	5.57287e+06	7.10333e+06	7.70358e+06	3.92728e+06	1.01912e+07	7.35889e+06	6.58198e+06
P05546	Heparin cofactor 2 OS=Homo sapiens GN=SERPIND1 PE=1 SV=3	30	2120.65	8.67908e+08	6.64303e+08	1.0349e+09	9.1751e+08	7.65771e+08	8.75102e+08	7.60895e+08	7.10091e+08	7.9644e+08	8.40351e+08	6.83369e+08	1.28839e+09	9.4762e+08	1.02246e+09	8.86828e+08	8.67261e+08
Q04756	Hepatocyte growth factor activator OS=Homo sapiens GN=HGFAC PE=1 SV=1	2	4.21					145032		182127	196311	666223	671993	556413	364252				267572
P09651	Heterogeneous nuclear ribonucleoprotein A1 OS=Homo sapiens GN=HNRNPA1 PE=1 SV=5	1	2.84	2.12245e+06
P31943	Heterogeneous nuclear ribonucleoprotein H OS=Homo sapiens GN=HNRNPH1 PE=1 SV=4	1	1.71	507958
P55795	Heterogeneous nuclear ribonucleoprotein H2 OS=Homo sapiens GN=HNRNPH2 PE=1 SV=1	1	1.71	507958
P61978	Heterogeneous nuclear ribonucleoprotein K OS=Homo sapiens GN=HNRNPK PE=1 SV=1	1	0	473912
P52272	Heterogeneous nuclear ribonucleoprotein M OS=Homo sapiens GN=HNRNPM PE=1 SV=3	1	1.92	983154
O60506	Heterogeneous nuclear ribonucleoprotein Q OS=Homo sapiens GN=SYNCRIP PE=1 SV=2	1	0
Q00839	Heterogeneous nuclear ribonucleoprotein U OS=Homo sapiens GN=HNRNPU PE=1 SV=6	1	2.04	737944									276216
O15431	High affinity copper uptake protein 1 OS=Homo sapiens GN=SLC31A1 PE=1 SV=1	1	4.3	2.03005e+06	1.70119e+06		669986	767552		2.12712e+06	789677	382563		563561	2.10249e+06	877474	1.11857e+06	1.40521e+06	722036
P30273	High affinity immunoglobulin epsilon receptor subunit gamma OS=Homo sapiens GN=FCER1G PE=1 SV=1	3	8.53	4.30734e+06	1.25693e+06	1.36404e+06	1.25719e+06	1.00825e+06	2.62278e+06	2.69011e+06	1.07244e+06	194403	999839	1.13548e+06	1.57147e+06	700405	3.24852e+06	678364	1.08657e+06
O95568	Histidine protein methyltransferase 1 homolog OS=Homo sapiens GN=METTL18 PE=1 SV=1	1	1.63	9.97733e+07	5.47629e+07	5.32551e+07	8.39034e+07	7.71153e+07	6.42838e+07	5.52349e+07	5.70787e+07	7.9758e+07	7.26149e+07	6.94118e+07	5.32862e+07	9.57305e+07	7.5884e+07	5.31144e+07	5.77123e+07
P04196	Histidine-rich glycoprotein OS=Homo sapiens GN=HRG PE=1 SV=1	15	473.77	7.16722e+06	1.97162e+07	2.45469e+07	5.15384e+07	2.52786e+07	3.04199e+07	2.42463e+07	3.80024e+07	3.00101e+07	3.61541e+07	1.91691e+07	1.92513e+07	3.17055e+07	1.14783e+07	3.02451e+07	3.56177e+07
Q96DB2	Histone deacetylase 11 OS=Homo sapiens GN=HDAC11 PE=1 SV=1	1	2.75
P07305	Histone H1.0 OS=Homo sapiens GN=H1F0 PE=1 SV=3	1	2.05	1.41565e+06	499334			230361	141294			277826	50640.4	124724	524674
Q02539	Histone H1.1 OS=Homo sapiens GN=HIST1H1A PE=1 SV=3	4	29.58	3.51215e+07	2.7186e+07	2.22173e+06	2.11895e+06	1.15153e+07	2.21996e+06	2.33428e+06	1.85331e+06	2.73284e+06	1.85968e+06	5.89777e+06	3.38431e+06	2.10214e+06	2.3227e+06	1.38515e+06	1.2466e+06
P16403	Histone H1.2 OS=Homo sapiens GN=HIST1H1C PE=1 SV=2	10	103.8	7.3436e+07	7.36946e+07	4.74218e+06	5.28073e+06	3.22003e+07	6.4592e+06	8.2963e+06	4.79729e+06	8.42764e+06	4.81351e+06	1.25178e+07	1.20086e+07	5.79634e+06	5.17648e+06	4.1829e+06	2.09484e+06
P16402	Histone H1.3 OS=Homo sapiens GN=HIST1H1D PE=1 SV=2	9	98.7	7.27578e+07	7.35404e+07	4.74218e+06	5.28073e+06	3.20763e+07	6.42991e+06	8.2963e+06	4.79729e+06	8.36468e+06	4.81351e+06	1.24649e+07	1.20086e+07	5.78691e+06	5.17648e+06	4.1829e+06	2.09484e+06
P10412	Histone H1.4 OS=Homo sapiens GN=HIST1H1E PE=1 SV=2	9	98.7	7.27578e+07	7.35404e+07	4.74218e+06	5.28073e+06	3.20763e+07	6.42991e+06	8.2963e+06	4.79729e+06	8.36468e+06	4.81351e+06	1.24649e+07	1.20086e+07	5.78691e+06	5.17648e+06	4.1829e+06	2.09484e+06
P16401	Histone H1.5 OS=Homo sapiens GN=HIST1H1B PE=1 SV=3	1	2.01		89026.4	278975	144454		309990	313904	116090	214273	189235	447050	905841	284483	1.00572e+06	160875
P22492	Histone H1t OS=Homo sapiens GN=HIST1H1T PE=2 SV=4	4	29.58	2.27819e+07	1.58227e+07	1.22593e+06	981371	7.54811e+06	904429	920542	911232	1.42811e+06	852701	2.42599e+06	2.49021e+06	1.01919e+06	1.21636e+06	585958	550205
P0C0S8	Histone H2A type 1 OS=Homo sapiens GN=HIST1H2AG PE=1 SV=2	2	69.99	8.73009e+06	4.42922e+06	1.68232e+06	2.20592e+06	1.00456e+06	1.12513e+07	6.46768e+06	7.12355e+06	1.63638e+06	3.46783e+06	4.60108e+06	1.07434e+07	2.93096e+06	2.38054e+06	2.59178e+06	1.65883e+06
Q96QV6	Histone H2A type 1-A OS=Homo sapiens GN=HIST1H2AA PE=1 SV=3	1	12.82	8.2661e+06	2.90829e+06	1.10694e+06	1.71434e+06	763032	7.88447e+06	4.71406e+06	4.65073e+06	1.08917e+06	2.48218e+06	3.29241e+06	8.32629e+06	2.08996e+06	1.96594e+06	2.06811e+06	1.39102e+06
P04908	Histone H2A type 1-B/E OS=Homo sapiens GN=HIST1H2AB PE=1 SV=2	2	69.99	8.73009e+06	4.42922e+06	1.68232e+06	2.20592e+06	1.00456e+06	1.12513e+07	6.46768e+06	7.12355e+06	1.63638e+06	3.46783e+06	4.60108e+06	1.07434e+07	2.93096e+06	2.38054e+06	2.59178e+06	1.65883e+06
Q93077	Histone H2A type 1-C OS=Homo sapiens GN=HIST1H2AC PE=1 SV=3	2	69.99	8.73009e+06	4.42922e+06	1.68232e+06	2.20592e+06	1.00456e+06	1.12513e+07	6.46768e+06	7.12355e+06	1.63638e+06	3.46783e+06	4.60108e+06	1.07434e+07	2.93096e+06	2.38054e+06	2.59178e+06	1.65883e+06
P20671	Histone H2A type 1-D OS=Homo sapiens GN=HIST1H2AD PE=1 SV=2	2	69.99	8.73009e+06	4.42922e+06	1.68232e+06	2.20592e+06	1.00456e+06	1.12513e+07	6.46768e+06	7.12355e+06	1.63638e+06	3.46783e+06	4.60108e+06	1.07434e+07	2.93096e+06	2.38054e+06	2.59178e+06	1.65883e+06
Q96KK5	Histone H2A type 1-H OS=Homo sapiens GN=HIST1H2AH PE=1 SV=3	2	69.99	8.73009e+06	4.42922e+06	1.68232e+06	2.20592e+06	1.00456e+06	1.12513e+07	6.46768e+06	7.12355e+06	1.63638e+06	3.46783e+06	4.60108e+06	1.07434e+07	2.93096e+06	2.38054e+06	2.59178e+06	1.65883e+06
Q99878	Histone H2A type 1-J OS=Homo sapiens GN=HIST1H2AJ PE=1 SV=3	2	69.99	8.73009e+06	4.42922e+06	1.68232e+06	2.20592e+06	1.00456e+06	1.12513e+07	6.46768e+06	7.12355e+06	1.63638e+06	3.46783e+06	4.60108e+06	1.07434e+07	2.93096e+06	2.38054e+06	2.59178e+06	1.65883e+06
Q6FI13	Histone H2A type 2-A OS=Homo sapiens GN=HIST2H2AA3 PE=1 SV=3	2	69.99	8.73009e+06	4.42922e+06	1.68232e+06	2.20592e+06	1.00456e+06	1.12513e+07	6.46768e+06	7.12355e+06	1.63638e+06	3.46783e+06	4.60108e+06	1.07434e+07	2.93096e+06	2.38054e+06	2.59178e+06	1.65883e+06
Q8IUE6	Histone H2A type 2-B OS=Homo sapiens GN=HIST2H2AB PE=1 SV=3	1	12.82	8.2661e+06	2.90829e+06	1.10694e+06	1.71434e+06	763032	7.88447e+06	4.71406e+06	4.65073e+06	1.08917e+06	2.48218e+06	3.29241e+06	8.32629e+06	2.08996e+06	1.96594e+06	2.06811e+06	1.39102e+06
Q16777	Histone H2A type 2-C OS=Homo sapiens GN=HIST2H2AC PE=1 SV=4	2	69.99	8.73009e+06	4.42922e+06	1.68232e+06	2.20592e+06	1.00456e+06	1.12513e+07	6.46768e+06	7.12355e+06	1.63638e+06	3.46783e+06	4.60108e+06	1.07434e+07	2.93096e+06	2.38054e+06	2.59178e+06	1.65883e+06
Q7L7L0	Histone H2A type 3 OS=Homo sapiens GN=HIST3H2A PE=1 SV=3	2	69.99	8.73009e+06	4.42922e+06	1.68232e+06	2.20592e+06	1.00456e+06	1.12513e+07	6.46768e+06	7.12355e+06	1.63638e+06	3.46783e+06	4.60108e+06	1.07434e+07	2.93096e+06	2.38054e+06	2.59178e+06	1.65883e+06
Q9BTM1	Histone H2A.J OS=Homo sapiens GN=H2AFJ PE=1 SV=1	2	69.99	8.73009e+06	4.42922e+06	1.68232e+06	2.20592e+06	1.00456e+06	1.12513e+07	6.46768e+06	7.12355e+06	1.63638e+06	3.46783e+06	4.60108e+06	1.07434e+07	2.93096e+06	2.38054e+06	2.59178e+06	1.65883e+06
Q71UI9	Histone H2A.V OS=Homo sapiens GN=H2AFV PE=1 SV=3	1	12.82	8.2661e+06	2.90829e+06	1.10694e+06	1.71434e+06	763032	7.88447e+06	4.71406e+06	4.65073e+06	1.08917e+06	2.48218e+06	3.29241e+06	8.32629e+06	2.08996e+06	1.96594e+06	2.06811e+06	1.39102e+06
P0C0S5	Histone H2A.Z OS=Homo sapiens GN=H2AFZ PE=1 SV=2	1	12.82	8.2661e+06	2.90829e+06	1.10694e+06	1.71434e+06	763032	7.88447e+06	4.71406e+06	4.65073e+06	1.08917e+06	2.48218e+06	3.29241e+06	8.32629e+06	2.08996e+06	1.96594e+06	2.06811e+06	1.39102e+06
P16104	Histone H2AX OS=Homo sapiens GN=H2AFX PE=1 SV=2	1	12.82	8.2661e+06	2.90829e+06	1.10694e+06	1.71434e+06	763032	7.88447e+06	4.71406e+06	4.65073e+06	1.08917e+06	2.48218e+06	3.29241e+06	8.32629e+06	2.08996e+06	1.96594e+06	2.06811e+06	1.39102e+06
P33778	Histone H2B type 1-B OS=Homo sapiens GN=HIST1H2BB PE=1 SV=2	1	226.3		335520				1.32065e+06	546759		127948		502403	644656		210278
P62807	Histone H2B type 1-C/E/F/G/I OS=Homo sapiens GN=HIST1H2BC PE=1 SV=4	2	233.62	2.49298e+07	1.34007e+07	6.43473e+06	7.68311e+06	2.873e+06	3.37389e+07	1.94325e+07	1.55715e+07	4.22516e+06	9.64451e+06	1.25061e+07	5.72283e+07	9.58954e+06	6.93225e+06	5.47933e+06	4.48729e+06
P58876	Histone H2B type 1-D OS=Homo sapiens GN=HIST1H2BD PE=1 SV=2	2	233.62	2.49298e+07	1.34007e+07	6.43473e+06	7.68311e+06	2.873e+06	3.37389e+07	1.94325e+07	1.55715e+07	4.22516e+06	9.64451e+06	1.25061e+07	5.72283e+07	9.58954e+06	6.93225e+06	5.47933e+06	4.48729e+06
Q93079	Histone H2B type 1-H OS=Homo sapiens GN=HIST1H2BH PE=1 SV=3	2	233.62	2.49298e+07	1.34007e+07	6.43473e+06	7.68311e+06	2.873e+06	3.37389e+07	1.94325e+07	1.55715e+07	4.22516e+06	9.64451e+06	1.25061e+07	5.72283e+07	9.58954e+06	6.93225e+06	5.47933e+06	4.48729e+06
P06899	Histone H2B type 1-J OS=Homo sapiens GN=HIST1H2BJ PE=1 SV=3	1	226.3		335520				1.32065e+06	546759		127948		502403	644656		210278
O60814	Histone H2B type 1-K OS=Homo sapiens GN=HIST1H2BK PE=1 SV=3	2	233.62	2.49298e+07	1.34007e+07	6.43473e+06	7.68311e+06	2.873e+06	3.37389e+07	1.94325e+07	1.55715e+07	4.22516e+06	9.64451e+06	1.25061e+07	5.72283e+07	9.58954e+06	6.93225e+06	5.47933e+06	4.48729e+06
Q99880	Histone H2B type 1-L OS=Homo sapiens GN=HIST1H2BL PE=1 SV=3	2	233.62	2.49298e+07	1.34007e+07	6.43473e+06	7.68311e+06	2.873e+06	3.37389e+07	1.94325e+07	1.55715e+07	4.22516e+06	9.64451e+06	1.25061e+07	5.72283e+07	9.58954e+06	6.93225e+06	5.47933e+06	4.48729e+06
Q99879	Histone H2B type 1-M OS=Homo sapiens GN=HIST1H2BM PE=1 SV=3	2	233.62	2.49298e+07	1.34007e+07	6.43473e+06	7.68311e+06	2.873e+06	3.37389e+07	1.94325e+07	1.55715e+07	4.22516e+06	9.64451e+06	1.25061e+07	5.72283e+07	9.58954e+06	6.93225e+06	5.47933e+06	4.48729e+06
Q99877	Histone H2B type 1-N OS=Homo sapiens GN=HIST1H2BN PE=1 SV=3	2	233.62	2.49298e+07	1.34007e+07	6.43473e+06	7.68311e+06	2.873e+06	3.37389e+07	1.94325e+07	1.55715e+07	4.22516e+06	9.64451e+06	1.25061e+07	5.72283e+07	9.58954e+06	6.93225e+06	5.47933e+06	4.48729e+06
P23527	Histone H2B type 1-O OS=Homo sapiens GN=HIST1H2BO PE=1 SV=3	1	226.3		335520				1.32065e+06	546759		127948		502403	644656		210278
Q16778	Histone H2B type 2-E OS=Homo sapiens GN=HIST2H2BE PE=1 SV=3	1	226.3		335520				1.32065e+06	546759		127948		502403	644656		210278
Q5QNW6	Histone H2B type 2-F OS=Homo sapiens GN=HIST2H2BF PE=1 SV=3	2	233.62	2.49298e+07	1.34007e+07	6.43473e+06	7.68311e+06	2.873e+06	3.37389e+07	1.94325e+07	1.55715e+07	4.22516e+06	9.64451e+06	1.25061e+07	5.72283e+07	9.58954e+06	6.93225e+06	5.47933e+06	4.48729e+06
Q8N257	Histone H2B type 3-B OS=Homo sapiens GN=HIST3H2BB PE=1 SV=3	1	224.63		335520				1.32065e+06	546759		127948		502403	644656		210278
P57053	Histone H2B type F-S OS=Homo sapiens GN=H2BFS PE=1 SV=2	2	233.62	2.49298e+07	1.34007e+07	6.43473e+06	7.68311e+06	2.873e+06	3.37389e+07	1.94325e+07	1.55715e+07	4.22516e+06	9.64451e+06	1.25061e+07	5.72283e+07	9.58954e+06	6.93225e+06	5.47933e+06	4.48729e+06
P68431	Histone H3.1 OS=Homo sapiens GN=HIST1H3A PE=1 SV=2	2	1.6	5.58709e+06	610346	484618	356659	165189	1.435e+06	608309	1.01183e+06	202848		627053	3.61553e+06	355395	342896	274689
Q16695	Histone H3.1t OS=Homo sapiens GN=HIST3H3 PE=1 SV=3	2	1.6	5.58709e+06	610346	484618	356659	165189	1.435e+06	608309	1.01183e+06	202848		627053	3.61553e+06	355395	342896	274689
Q71DI3	Histone H3.2 OS=Homo sapiens GN=HIST2H3A PE=1 SV=3	2	1.6	5.58709e+06	610346	484618	356659	165189	1.435e+06	608309	1.01183e+06	202848		627053	3.61553e+06	355395	342896	274689
P84243	Histone H3.3 OS=Homo sapiens GN=H3F3A PE=1 SV=2	2	1.6	5.58709e+06	610346	484618	356659	165189	1.435e+06	608309	1.01183e+06	202848		627053	3.61553e+06	355395	342896	274689
Q6NXT2	Histone H3.3C OS=Homo sapiens GN=H3F3C PE=1 SV=3	1	0	2.72725e+06											1.08212e+06
P62805	Histone H4 OS=Homo sapiens GN=HIST1H4A PE=1 SV=2	9	247.25	1.16364e+07	2.2273e+07	8.28424e+06	1.61071e+07	4.57755e+06	5.95917e+07	3.17168e+07	3.48439e+07	6.64621e+06	2.42921e+07	2.6139e+07	5.11769e+07	1.5331e+07	9.33763e+06	1.03742e+07	8.25539e+06
Q9UMN6	Histone-lysine N-methyltransferase 2B OS=Homo sapiens GN=KMT2B PE=1 SV=1	1	0	836160	1.54196e+06	1.27111e+06	4.8428e+06	1.96196e+06	2.30931e+06	2.52684e+06	4.02967e+06	3.32794e+06	4.2447e+06	1.64424e+06	1.22241e+06	5.39077e+06	1.12629e+06	2.54017e+06	4.18635e+06
Q4FZB7	Histone-lysine N-methyltransferase KMT5B OS=Homo sapiens GN=KMT5B PE=1 SV=4	1	4.63	9.16597e+06	3.59289e+06	7.36843e+06	8.10191e+06	2.62097e+06	4.92758e+06	3.90344e+06	6.65623e+06	4.52537e+06	5.93486e+06	1.48781e+06	7.1011e+06	7.76653e+06	8.00799e+06	4.89464e+06	5.44446e+06
P01892	HLA class I histocompatibility antigen, A-2 alpha chain OS=Homo sapiens GN=HLA-A PE=1 SV=1	2	117.8			330853			179900	775488	208894	292299	216155		114251	578484		134102
P30447	HLA class I histocompatibility antigen, A-23 alpha chain OS=Homo sapiens GN=HLA-A PE=1 SV=1	1	146.05	1.21794e+07	9.03584e+06	7.83626e+06	1.22045e+07	4.72719e+06	7.84518e+06	6.14666e+06	1.0633e+07	7.31681e+06	1.14512e+07	1.62683e+06	5.00133e+06	4.60672e+06	8.46377e+06	2.62616e+06	3.68138e+06
P05534	HLA class I histocompatibility antigen, A-24 alpha chain OS=Homo sapiens GN=HLA-A PE=1 SV=2	2	146.05	1.29648e+07	9.84962e+06	8.41111e+06	1.37387e+07	5.21512e+06	8.55279e+06	6.14666e+06	1.15205e+07	7.93616e+06	1.23307e+07	1.62683e+06	5.14826e+06	4.60672e+06	9.62188e+06	2.62616e+06	3.68138e+06
P18462	HLA class I histocompatibility antigen, A-25 alpha chain OS=Homo sapiens GN=HLA-A PE=1 SV=1	1	132.7	252522	458738			109955		282084				623566	1.13405e+06	382764	580844	295791
P30450	HLA class I histocompatibility antigen, A-26 alpha chain OS=Homo sapiens GN=HLA-A PE=1 SV=2	1	132.7	252522	458738			109955		282084				623566	1.13405e+06	382764	580844	295791
P30512	HLA class I histocompatibility antigen, A-29 alpha chain OS=Homo sapiens GN=HLA-A PE=1 SV=2	1	130.72	252522	458738			109955		282084				623566	1.13405e+06	382764	580844	295791
P16189	HLA class I histocompatibility antigen, A-31 alpha chain OS=Homo sapiens GN=HLA-A PE=1 SV=2	1	130.72	252522	458738			109955		282084				623566	1.13405e+06	382764	580844	295791
P10314	HLA class I histocompatibility antigen, A-32 alpha chain OS=Homo sapiens GN=HLA-A PE=1 SV=2	1	130.72	252522	458738			109955		282084				623566	1.13405e+06	382764	580844	295791
P16190	HLA class I histocompatibility antigen, A-33 alpha chain OS=Homo sapiens GN=HLA-A PE=1 SV=3	1	122.98	252522	458738			109955		282084				623566	1.13405e+06	382764	580844	295791
P30453	HLA class I histocompatibility antigen, A-34 alpha chain OS=Homo sapiens GN=HLA-A PE=1 SV=1	1	132.7	252522	458738			109955		282084				623566	1.13405e+06	382764	580844	295791
P30456	HLA class I histocompatibility antigen, A-43 alpha chain OS=Homo sapiens GN=HLA-A PE=1 SV=1	1	130.72	252522	458738			109955		282084				623566	1.13405e+06	382764	580844	295791
P30457	HLA class I histocompatibility antigen, A-66 alpha chain OS=Homo sapiens GN=HLA-A PE=1 SV=1	1	132.7	252522	458738			109955		282084				623566	1.13405e+06	382764	580844	295791
P30459	HLA class I histocompatibility antigen, A-74 alpha chain OS=Homo sapiens GN=HLA-A PE=1 SV=1	1	130.72	252522	458738			109955		282084				623566	1.13405e+06	382764	580844	295791
P30461	HLA class I histocompatibility antigen, B-13 alpha chain OS=Homo sapiens GN=HLA-B PE=1 SV=1	1	55	553861	575547	667009	146007	453203	303523	174031	297494	621900	142526	638546	428546	138357	236344	227189	364469
Q04826	HLA class I histocompatibility antigen, B-40 alpha chain OS=Homo sapiens GN=HLA-B PE=1 SV=1	1	57.18	553861	575547	667009	146007	453203	303523	174031	297494	621900	142526	638546	428546	138357	236344	227189	364469
P30479	HLA class I histocompatibility antigen, B-41 alpha chain OS=Homo sapiens GN=HLA-B PE=1 SV=1	1	47.46	553861	575547	667009	146007	453203	303523	174031	297494	621900	142526	638546	428546	138357	236344	227189	364469
P30480	HLA class I histocompatibility antigen, B-42 alpha chain OS=Homo sapiens GN=HLA-B PE=1 SV=1	1	66.54	2.85443e+06	1.13668e+06	1.05842e+06	1.60613e+06	456654	949289	1.22233e+06	1.42153e+06	885063	1.10552e+06	1.37327e+06	1.22431e+06	987146	1.87177e+06	800826	1.16581e+06
P30481	HLA class I histocompatibility antigen, B-44 alpha chain OS=Homo sapiens GN=HLA-B PE=1 SV=1	1	55	553861	575547	667009	146007	453203	303523	174031	297494	621900	142526	638546	428546	138357	236344	227189	364469
P30483	HLA class I histocompatibility antigen, B-45 alpha chain OS=Homo sapiens GN=HLA-B PE=1 SV=1	1	55	553861	575547	667009	146007	453203	303523	174031	297494	621900	142526	638546	428546	138357	236344	227189	364469
P30485	HLA class I histocompatibility antigen, B-47 alpha chain OS=Homo sapiens GN=HLA-B PE=1 SV=1	1	55	553861	575547	667009	146007	453203	303523	174031	297494	621900	142526	638546	428546	138357	236344	227189	364469
P30487	HLA class I histocompatibility antigen, B-49 alpha chain OS=Homo sapiens GN=HLA-B PE=1 SV=2	1	55	553861	575547	667009	146007	453203	303523	174031	297494	621900	142526	638546	428546	138357	236344	227189	364469
P30488	HLA class I histocompatibility antigen, B-50 alpha chain OS=Homo sapiens GN=HLA-B PE=1 SV=1	1	55	553861	575547	667009	146007	453203	303523	174031	297494	621900	142526	638546	428546	138357	236344	227189	364469
P18464	HLA class I histocompatibility antigen, B-51 alpha chain OS=Homo sapiens GN=HLA-B PE=1 SV=1	1	93.72		322307	101225	143299	185543				107339							170203
P30490	HLA class I histocompatibility antigen, B-52 alpha chain OS=Homo sapiens GN=HLA-B PE=1 SV=1	1	93.72		322307	101225	143299	185543				107339							170203
P01889	HLA class I histocompatibility antigen, B-7 alpha chain OS=Homo sapiens GN=HLA-B PE=1 SV=3	1	66.54	2.85443e+06	1.13668e+06	1.05842e+06	1.60613e+06	456654	949289	1.22233e+06	1.42153e+06	885063	1.10552e+06	1.37327e+06	1.22431e+06	987146	1.87177e+06	800826	1.16581e+06
P30498	HLA class I histocompatibility antigen, B-78 alpha chain OS=Homo sapiens GN=HLA-B PE=1 SV=1	1	93.72		322307	101225	143299	185543				107339							170203
Q95604	HLA class I histocompatibility antigen, Cw-17 alpha chain OS=Homo sapiens GN=HLA-C PE=1 SV=1	1	104.4	370080						135666					383913
P30501	HLA class I histocompatibility antigen, Cw-2 alpha chain OS=Homo sapiens GN=HLA-C PE=1 SV=1	1	87.92	1.0969e+06	1.67049e+06	989510	696370	428146	1.37043e+06	929255	1.39998e+06	1.01973e+06	363531	1.00466e+06	222354	579855	542922	767017	836569
Q29963	HLA class I histocompatibility antigen, Cw-6 alpha chain OS=Homo sapiens GN=HLA-C PE=1 SV=2	1	99.48	1.0969e+06	1.67049e+06	2.14264e+06	1.04626e+06	428146	1.54188e+06	929255	1.39998e+06	1.01973e+06	363531	1.17653e+06	222354	1.01652e+06	694337	997496	836569
P10321	HLA class I histocompatibility antigen, Cw-7 alpha chain OS=Homo sapiens GN=HLA-C PE=1 SV=3	1	89.87	1.0969e+06	1.67049e+06	2.14264e+06	1.04626e+06	428146	1.54188e+06	929255	1.39998e+06	1.01973e+06	363531	1.17653e+06	222354	1.01652e+06	694337	997496	836569
P01903	HLA class II histocompatibility antigen, DR alpha chain OS=Homo sapiens GN=HLA-DRA PE=1 SV=1	1	5.28			276556			406075	403350	336898	287661	251338		149922		200211
P79483	HLA class II histocompatibility antigen, DR beta 3 chain OS=Homo sapiens GN=HLA-DRB3 PE=1 SV=1	1	16.82		648645	1.05981e+06	527813	302236	1.37912e+06	439368	726938	784662	742766	851525	233325	909169	1.17265e+06	459995	237232
P13762	HLA class II histocompatibility antigen, DR beta 4 chain OS=Homo sapiens GN=HLA-DRB4 PE=1 SV=2	1	0	734720	141857			92228.8	215670	617425	123984			202782	454929
Q30154	HLA class II histocompatibility antigen, DR beta 5 chain OS=Homo sapiens GN=HLA-DRB5 PE=1 SV=1	2	16.82		648645	1.05981e+06	527813	302236	3.966e+06	439368	1.34317e+06	784662	742766	851525	644299	1.16921e+06	4.38836e+06	805230	237232
P04229	HLA class II histocompatibility antigen, DRB1-1 beta chain OS=Homo sapiens GN=HLA-DRB1 PE=1 SV=2	2	16.82		648645	1.05981e+06	527813	302236	3.966e+06	439368	1.34317e+06	784662	742766	851525	644299	1.16921e+06	4.38836e+06	805230	237232
Q30167	HLA class II histocompatibility antigen, DRB1-10 beta chain OS=Homo sapiens GN=HLA-DRB1 PE=1 SV=2	2	16.82		648645	1.05981e+06	527813	302236	3.966e+06	439368	1.34317e+06	784662	742766	851525	644299	1.16921e+06	4.38836e+06	805230	237232
P20039	HLA class II histocompatibility antigen, DRB1-11 beta chain OS=Homo sapiens GN=HLA-DRB1 PE=1 SV=1	1	16.82		648645	1.05981e+06	527813	302236	1.37912e+06	439368	726938	784662	742766	851525	233325	909169	1.17265e+06	459995	237232
Q5Y7A7	HLA class II histocompatibility antigen, DRB1-13 beta chain OS=Homo sapiens GN=HLA-DRB1 PE=1 SV=1	1	0						2.58688e+06		616229				410973	260043	3.21571e+06	345235
P01911	HLA class II histocompatibility antigen, DRB1-15 beta chain OS=Homo sapiens GN=HLA-DRB1 PE=1 SV=2	1	0						2.58688e+06		616229				410973	260043	3.21571e+06	345235
Q29974	HLA class II histocompatibility antigen, DRB1-16 beta chain OS=Homo sapiens GN=HLA-DRB1 PE=1 SV=1	2	16.82		648645	1.05981e+06	527813	302236	3.966e+06	439368	1.34317e+06	784662	742766	851525	644299	1.16921e+06	4.38836e+06	805230	237232
P01912	HLA class II histocompatibility antigen, DRB1-3 chain OS=Homo sapiens GN=HLA-DRB1 PE=1 SV=2	1	0						2.58688e+06		616229				410973	260043	3.21571e+06	345235
P13760	HLA class II histocompatibility antigen, DRB1-4 beta chain OS=Homo sapiens GN=HLA-DRB1 PE=1 SV=1	2	16.82		648645	1.05981e+06	527813	302236	3.966e+06	439368	1.34317e+06	784662	742766	851525	644299	1.16921e+06	4.38836e+06	805230	237232
P13761	HLA class II histocompatibility antigen, DRB1-7 beta chain OS=Homo sapiens GN=HLA-DRB1 PE=1 SV=1	1	16.82		648645	1.05981e+06	527813	302236	1.37912e+06	439368	726938	784662	742766	851525	233325	909169	1.17265e+06	459995	237232
Q30134	HLA class II histocompatibility antigen, DRB1-8 beta chain OS=Homo sapiens GN=HLA-DRB1 PE=1 SV=2	1	16.82		648645	1.05981e+06	527813	302236	1.37912e+06	439368	726938	784662	742766	851525	233325	909169	1.17265e+06	459995	237232
Q9TQE0	HLA class II histocompatibility antigen, DRB1-9 beta chain OS=Homo sapiens GN=HLA-DRB1 PE=1 SV=1	1	16.82		648645	1.05981e+06	527813	302236	1.37912e+06	439368	726938	784662	742766	851525	233325	909169	1.17265e+06	459995	237232
P17509	Homeobox protein Hox-B6 OS=Homo sapiens GN=HOXB6 PE=1 SV=4	1	2.21
Q86YZ3	Hornerin OS=Homo sapiens GN=HRNR PE=1 SV=2	20	146.33	8.57671e+07	1.13172e+06	1.22692e+07	775833	1.55758e+06	3.73635e+06	1.89036e+06	282886	687390	731424	1.32235e+07	1.66288e+06	502598	1.91682e+06	1.11255e+07	4.43654e+06
P50502	Hsc70-interacting protein OS=Homo sapiens GN=ST13 PE=1 SV=2	2	3.82			455009		1.3331e+06	2.50084e+06	3.26293e+06		575652	657589	888771		382104
Q14520	Hyaluronan-binding protein 2 OS=Homo sapiens GN=HABP2 PE=1 SV=1	1	15.35		519417	1.41876e+06	1.31102e+06	773421	714442	698939	926365	694956	989774	517222	1.28502e+06	926043	739914	756971	1.00574e+06
Q12794	Hyaluronidase-1 OS=Homo sapiens GN=HYAL1 PE=1 SV=2	6	226.22	4.99589e+06	7.4632e+06	8.17819e+06	5.37047e+06	7.11066e+06	4.63426e+06	7.25496e+06	3.92338e+06	5.37147e+06	4.26273e+06	4.77052e+06	8.83251e+06	6.00236e+06	5.04513e+06	5.94163e+06	6.02843e+06
P00492	Hypoxanthine-guanine phosphoribosyltransferase OS=Homo sapiens GN=HPRT1 PE=1 SV=2	7	19.8	1.54442e+06	1.46595e+06	2.56358e+06	226539	1.45006e+06	1.14081e+06	253012	443864	947746	1.34126e+06	2.60211e+06	2.62802e+06	874961	1.54727e+06	2.35624e+06	2.34509e+06
Q9Y4L1	Hypoxia up-regulated protein 1 OS=Homo sapiens GN=HYOU1 PE=1 SV=1	9	41.77	915415	2.02536e+06	2.41303e+06	721948	745792	1.41865e+06	1.01785e+06	489023	846255	961985	1.34059e+06	2.39832e+06	793799	1.41109e+06	1.69538e+06	906382
O75144	ICOS ligand OS=Homo sapiens GN=ICOSLG PE=1 SV=2	1	11.71	832804	936057	1.30334e+06	917945	1.36759e+06	1.46004e+06	1.78595e+06	2.14508e+06	1.73342e+06	622497	1.16575e+06	1.24751e+06	883268	1.52015e+06	1.76891e+06	1.75886e+06
Q9Y6R7	IgGFc-binding protein OS=Homo sapiens GN=FCGBP PE=1 SV=3	26	572.1	2.82862e+07	5.43964e+07	3.23841e+07	3.76094e+07	4.12518e+07	7.95778e+07	6.66486e+07	6.26571e+07	6.11446e+07	4.85814e+07	3.73644e+07	5.30528e+07	3.31578e+07	3.61404e+07	5.90926e+07	3.80683e+07
P0DOX2	Immunoglobulin alpha-2 heavy chain OS=Homo sapiens PE=1 SV=1	4	508.88	2.71517e+06	1.39155e+07	1.4662e+07	3.73495e+07	1.62941e+07	2.66864e+07	2.70459e+07	3.32793e+07	2.32929e+07	3.27626e+07	2.15566e+07	7.41072e+06	5.31391e+07	8.70332e+06	1.26403e+07	2.75302e+07
P0DOX3	Immunoglobulin delta heavy chain OS=Homo sapiens PE=1 SV=1	9	103.91	90694.1	1.05722e+07	1.00525e+06	5.01292e+06	9.44829e+06	5.42935e+06	773446	4.31712e+07	4.21283e+06	1.98085e+07	2.03761e+06	560574	2.34269e+07	452600	2.42446e+06	1.82049e+06
P0DOX5	Immunoglobulin gamma-1 heavy chain OS=Homo sapiens PE=1 SV=1	13	13041.5	4.07595e+09	8.59212e+09	7.68124e+09	2.02127e+10	1.33318e+10	1.28779e+10	1.30401e+10	1.92518e+10	1.42365e+10	2.17218e+10	1.27628e+10	6.48177e+09	2.0629e+10	7.61212e+09	9.10224e+09	1.57472e+10
P01876	Immunoglobulin heavy constant alpha 1 OS=Homo sapiens GN=IGHA1 PE=1 SV=2	8	738.09	1.82488e+08	2.83001e+08	3.49287e+08	3.77268e+08	4.76795e+08	5.64883e+08	6.93302e+08	5.89855e+08	3.89894e+08	8.37059e+08	2.52018e+08	2.11666e+08	1.37628e+09	2.73441e+08	1.68091e+08	4.63364e+08
P01880	Immunoglobulin heavy constant delta OS=Homo sapiens GN=IGHD PE=1 SV=3	5	56.25	90694.1	499395		336181	4.53704e+06	2.76895e+06		1.95691e+07	1.58136e+06	15803.7	159737	265632	2.31728e+06		790310
P01857	Immunoglobulin heavy constant gamma 1 OS=Homo sapiens GN=IGHG1 PE=1 SV=1	12	13041.5	4.07595e+09	8.59212e+09	7.68124e+09	2.02127e+10	1.33318e+10	1.28779e+10	1.30401e+10	1.92518e+10	1.42365e+10	2.17218e+10	1.27628e+10	6.48177e+09	2.0629e+10	7.61212e+09	9.10224e+09	1.57472e+10
P01859	Immunoglobulin heavy constant gamma 2 OS=Homo sapiens GN=IGHG2 PE=1 SV=2	12	7921.72	4.28355e+08	1.97661e+09	7.58742e+08	4.12978e+09	1.88547e+09	2.07172e+09	2.83112e+09	3.09592e+09	3.44413e+09	2.73799e+09	1.55027e+09	1.13334e+09	4.29148e+09	9.61197e+08	1.55703e+09	4.22182e+09
P01860	Immunoglobulin heavy constant gamma 3 OS=Homo sapiens GN=IGHG3 PE=1 SV=2	5	6426.72	1.51291e+07	1.83011e+07	2.8165e+07	5.68126e+07	4.45511e+07	1.26021e+08	8.52961e+07	5.25773e+08	1.43014e+08	3.21291e+08	2.49274e+08	6.94561e+07	4.43825e+08	1.84827e+07	4.56276e+07	1.56413e+08
P01861	Immunoglobulin heavy constant gamma 4 OS=Homo sapiens GN=IGHG4 PE=1 SV=1	11	3262.51	6.75724e+07	7.52076e+07	1.3616e+08	8.97907e+08	4.14515e+08	2.17106e+08	6.35246e+08	9.94077e+08	1.93832e+08	9.76837e+07	5.85987e+07	4.21196e+08	2.63243e+08	7.7322e+07	1.20104e+08	8.221e+07
P01871	Immunoglobulin heavy constant mu OS=Homo sapiens GN=IGHM PE=1 SV=4	2	189.88	1.12177e+07	4.32825e+06	2.16886e+06	1.60427e+07	4.62632e+06	1.07155e+07	2.13383e+07	5.72423e+06	6.94161e+06	5.93898e+07	1.95865e+06	6.39615e+06	1.40463e+08	3.34891e+06	3.46076e+06	3.71191e+06
A0A0C4DH31	Immunoglobulin heavy variable 1-18 OS=Homo sapiens GN=IGHV1-18 PE=3 SV=1	1	125.07	437764	3.26692e+06	2.14459e+06	6.64049e+06	2.8439e+06	6.03714e+06	6.76987e+06	9.28308e+06	5.17729e+06	9.23702e+06	2.93651e+06	1.48802e+06	9.72848e+06	3.16153e+06	2.16688e+06	3.67101e+06
P23083	Immunoglobulin heavy variable 1-2 OS=Homo sapiens GN=IGHV1-2 PE=1 SV=2	1	1.95				135568	682967	1.58238e+06		497036	535871	1.25278e+06		227445	368360	335644	508255	301883
A0A0C4DH33	Immunoglobulin heavy variable 1-24 OS=Homo sapiens GN=IGHV1-24 PE=3 SV=1	2	63.5		184181	94649.1	1.10332e+06	1.41128e+06	1.13088e+06	1.53778e+06	1.06151e+06	1.53505e+06	1.23411e+06	861272	128938	4.08778e+06	180317	122958	708449
A0A0C4DH29	Immunoglobulin heavy variable 1-3 OS=Homo sapiens GN=IGHV1-3 PE=3 SV=1	2	63.55		1.25381e+06	1.35794e+06	2.93235e+06	2.87508e+06	2.45539e+06	3.21849e+06	5.59281e+06	2.37295e+06	2.95876e+06	2.50812e+06		5.48798e+06	1.66063e+06	626412	3.09243e+06
A0A0A0MS14	Immunoglobulin heavy variable 1-45 OS=Homo sapiens GN=IGHV1-45 PE=3 SV=1	1	0						542080	1.48347e+06							434363		423018
P01743	Immunoglobulin heavy variable 1-46 OS=Homo sapiens GN=IGHV1-46 PE=1 SV=2	1	50.54		1.02584e+06	1.3431e+06	3.56522e+06	2.00126e+06	1.8821e+06	3.72592e+06	3.28738e+06	3.30499e+06	7.14734e+06	791843	578956	3.77184e+06	1.31044e+06	554503	2.95396e+06
A0A0C4DH39	Immunoglobulin heavy variable 1-58 OS=Homo sapiens GN=IGHV1-58 PE=3 SV=1	1	2.29			117900					1.67507e+06	158664				203335
P01742	Immunoglobulin heavy variable 1-69 OS=Homo sapiens GN=IGHV1-69 PE=1 SV=2	2	96.03	466235	2.59717e+06	3.16661e+06	2.6124e+06	8.48691e+06	1.20059e+07	5.21224e+06	1.0923e+07	7.80711e+06	2.40245e+06	1.01303e+07	2.45653e+06	1.81993e+07	1.61937e+06	2.151e+06	2.42146e+06
A0A0B4J2H0	Immunoglobulin heavy variable 1-69D OS=Homo sapiens GN=IGHV1-69D PE=3 SV=1	1	90.86			191634	2.28205e+06	305370	353484	1.48887e+06	2.08661e+06	2.18375e+06	3.6119e+06	612604		1.83898e+06			920048
P0DP01	Immunoglobulin heavy variable 1-8 OS=Homo sapiens GN=IGHV1-8 PE=3 SV=1	1	2.12
A0A0B4J1V2	Immunoglobulin heavy variable 2-26 OS=Homo sapiens GN=IGHV2-26 PE=3 SV=1	4	64.75	907584	2.02823e+06	1.69917e+06	5.16353e+06	4.77081e+06	3.86927e+06	3.62218e+06	4.19668e+06	7.11198e+06	2.80485e+06	3.07228e+06	1.44162e+06	6.36713e+06	1.74495e+06	2.1803e+06	3.11943e+06
P01814	Immunoglobulin heavy variable 2-70 OS=Homo sapiens GN=IGHV2-70 PE=1 SV=2	1	22.91	492497	1.04281e+06	874693	2.53253e+06	1.79686e+06	2.03583e+06	1.7886e+06	2.65978e+06	2.15473e+06	1.07547e+06	1.29039e+06	824312	2.69938e+06	1.18889e+06	1.12333e+06	1.28717e+06
P01762	Immunoglobulin heavy variable 3-11 OS=Homo sapiens GN=IGHV3-11 PE=1 SV=2	1	116.38	1.6424e+07	3.99652e+07	3.05958e+07	1.0143e+08	4.5864e+07	5.40883e+07	5.33766e+07	1.09408e+08	7.93326e+07	1.41992e+08	7.02113e+07	1.88096e+07	1.40161e+08	3.18094e+07	4.83714e+07	1.01121e+08
P01766	Immunoglobulin heavy variable 3-13 OS=Homo sapiens GN=IGHV3-13 PE=1 SV=2	1	88.06	7.88645e+06	3.82123e+07	2.97869e+07	9.84935e+07	4.50248e+07	5.04849e+07	4.42512e+07	1.08991e+08	7.86466e+07	1.41654e+08	6.97999e+07	1.54913e+07	1.38446e+08	2.5721e+07	4.48082e+07	9.89169e+07
A0A0B4J1V0	Immunoglobulin heavy variable 3-15 OS=Homo sapiens GN=IGHV3-15 PE=3 SV=1	3	147.94	2.13521e+07	3.80263e+07	3.84454e+07	1.26463e+08	7.87609e+07	7.80027e+07	8.50744e+07	8.80809e+07	6.72183e+07	1.05228e+08	7.48259e+07	3.91849e+07	1.01173e+08	4.46157e+07	3.55168e+07	7.30791e+07
A0A0C4DH32	Immunoglobulin heavy variable 3-20 OS=Homo sapiens GN=IGHV3-20 PE=3 SV=2	1	103.79	1.6424e+07	3.99652e+07	3.05958e+07	1.0143e+08	4.5864e+07	5.40883e+07	5.33766e+07	1.09408e+08	7.93326e+07	1.41992e+08	7.02113e+07	1.88096e+07	1.40161e+08	3.18094e+07	4.83714e+07	1.01121e+08
A0A0B4J1V1	Immunoglobulin heavy variable 3-21 OS=Homo sapiens GN=IGHV3-21 PE=1 SV=1	1	116.38	1.6424e+07	3.99652e+07	3.05958e+07	1.0143e+08	4.5864e+07	5.40883e+07	5.33766e+07	1.09408e+08	7.93326e+07	1.41992e+08	7.02113e+07	1.88096e+07	1.40161e+08	3.18094e+07	4.83714e+07	1.01121e+08
P01764	Immunoglobulin heavy variable 3-23 OS=Homo sapiens GN=IGHV3-23 PE=1 SV=2	1	91.48		224005					125044		213184	388319	96556		496075
P0DP02	Immunoglobulin heavy variable 3-30-3 OS=Homo sapiens GN=IGHV3-30-3 PE=3 SV=1	3	120.31	1.01077e+07	9.16825e+06	8.56081e+06	5.55227e+07	2.22343e+07	1.64174e+07	2.06734e+07	3.37137e+07	2.428e+07	4.89903e+07	2.41571e+07	7.03466e+06	3.63982e+07	1.16886e+07	1.46718e+07	2.37708e+07
P0DP03	Immunoglobulin heavy variable 3-30-5 OS=Homo sapiens GN=IGHV3-30-5 PE=3 SV=1	3	107.72	1.01077e+07	9.16825e+06	8.56081e+06	5.55227e+07	2.22343e+07	1.64174e+07	2.06734e+07	3.37137e+07	2.428e+07	4.89903e+07	2.41571e+07	7.03466e+06	3.63982e+07	1.16886e+07	1.46718e+07	2.37708e+07
P01772	Immunoglobulin heavy variable 3-33 OS=Homo sapiens GN=IGHV3-33 PE=1 SV=2	2	110.54	1.01077e+07	9.16825e+06	8.56081e+06	5.55227e+07	2.20125e+07	1.64174e+07	2.06734e+07	3.32213e+07	2.39176e+07	4.77076e+07	2.36849e+07	7.03466e+06	3.59413e+07	1.16886e+07	1.46718e+07	2.33792e+07
A0A0B4J1X8	Immunoglobulin heavy variable 3-43 OS=Homo sapiens GN=IGHV3-43 PE=3 SV=1	1	88.06	7.88645e+06	3.82123e+07	2.97869e+07	9.84935e+07	4.50248e+07	5.04849e+07	4.42512e+07	1.08991e+08	7.86466e+07	1.41654e+08	6.97999e+07	1.54913e+07	1.38446e+08	2.5721e+07	4.48082e+07	9.89169e+07
P0DP04	Immunoglobulin heavy variable 3-43D OS=Homo sapiens GN=IGHV3-43D PE=3 SV=1	1	88.06	7.88645e+06	3.82123e+07	2.97869e+07	9.84935e+07	4.50248e+07	5.04849e+07	4.42512e+07	1.08991e+08	7.86466e+07	1.41654e+08	6.97999e+07	1.54913e+07	1.38446e+08	2.5721e+07	4.48082e+07	9.89169e+07
P01763	Immunoglobulin heavy variable 3-48 OS=Homo sapiens GN=IGHV3-48 PE=1 SV=2	1	116.38	1.6424e+07	3.99652e+07	3.05958e+07	1.0143e+08	4.5864e+07	5.40883e+07	5.33766e+07	1.09408e+08	7.93326e+07	1.41992e+08	7.02113e+07	1.88096e+07	1.40161e+08	3.18094e+07	4.83714e+07	1.01121e+08
A0A0A0MS15	Immunoglobulin heavy variable 3-49 OS=Homo sapiens GN=IGHV3-49 PE=3 SV=1	3	78.24	537357	7.68761e+06	3.25334e+06	7.98454e+06	8.34091e+06	5.34032e+06	5.76583e+06	2.09689e+07	7.38062e+06	2.10159e+07	1.12296e+07	2.91608e+06	1.72393e+07	4.25715e+06	6.523e+06	1.55984e+07
P01767	Immunoglobulin heavy variable 3-53 OS=Homo sapiens GN=IGHV3-53 PE=1 SV=2	1	107.68				231781					300149	197270			100537
A0A0J9YX35	Immunoglobulin heavy variable 3-64D OS=Homo sapiens GN=IGHV3-64D PE=3 SV=1	1	5.87		2.20936e+06	902851	2.64444e+06	1.82967e+06	2.59374e+06	1.19692e+06	2.20315e+06	2.65164e+06	6.76363e+06	1.60213e+06	766003	2.48318e+06	1.25971e+06	2.12108e+06	3.09366e+06
P01780	Immunoglobulin heavy variable 3-7 OS=Homo sapiens GN=IGHV3-7 PE=1 SV=2	5	215.64	2.42962e+07	5.70768e+07	4.25204e+07	1.52412e+08	8.86195e+07	7.64549e+07	9.05112e+07	1.57662e+08	1.22808e+08	1.89475e+08	9.64647e+07	2.84631e+07	1.82226e+08	4.87205e+07	7.46378e+07	1.44033e+08
A0A0B4J1Y9	Immunoglobulin heavy variable 3-72 OS=Homo sapiens GN=IGHV3-72 PE=3 SV=1	2	102.97		4.21184e+06	1.07731e+06	3.99093e+06	1.77282e+06	1.5732e+06	3.33082e+06	5.20621e+06	7.69996e+06	8.30424e+06	3.40933e+06	100903	4.51112e+06	787319	1.26638e+06	5.46742e+06
A0A0B4J1V6	Immunoglobulin heavy variable 3-73 OS=Homo sapiens GN=IGHV3-73 PE=3 SV=1	1	55.15		1.68644e+06	119103	1.59444e+06	2.3407e+06	1.19913e+06	1.36607e+06	2.43726e+06	4.46451e+06	5.83844e+06	720183		3.2177e+06	521894	1.61264e+06	1.22401e+06
A0A0B4J1X5	Immunoglobulin heavy variable 3-74 OS=Homo sapiens GN=IGHV3-74 PE=3 SV=1	2	142.08	7.9935e+06	4.62117e+07	3.37427e+07	1.01307e+08	5.18634e+07	5.3871e+07	5.25608e+07	1.00645e+08	9.09235e+07	1.44389e+08	7.98924e+07	2.81334e+07	1.26103e+08	3.73425e+07	3.94873e+07	8.51476e+07
P01782	Immunoglobulin heavy variable 3-9 OS=Homo sapiens GN=IGHV3-9 PE=1 SV=2	1	103.79	1.6424e+07	3.99652e+07	3.05958e+07	1.0143e+08	4.5864e+07	5.40883e+07	5.33766e+07	1.09408e+08	7.93326e+07	1.41992e+08	7.02113e+07	1.88096e+07	1.40161e+08	3.18094e+07	4.83714e+07	1.01121e+08
A0A0C4DH34	Immunoglobulin heavy variable 4-28 OS=Homo sapiens GN=IGHV4-28 PE=3 SV=1	3	63.78	6.23352e+06	5.07779e+06	5.03548e+06	2.02675e+07	1.44172e+07	8.15752e+06	8.22405e+06	1.48698e+07	1.80545e+07	1.92555e+07	6.40781e+06	5.67555e+06	1.74822e+07	3.43129e+06	5.73849e+06	7.53507e+06
A0A087WSY4	Immunoglobulin heavy variable 4-30-2 OS=Homo sapiens GN=IGHV4-30-2 PE=3 SV=1	1	0		1.79335e+06		171735			2.01826e+06	1.55701e+08	7.48908e+06
P0DP06	Immunoglobulin heavy variable 4-30-4 OS=Homo sapiens GN=IGHV4-30-4 PE=3 SV=1	3	103.16	1.52608e+07	2.57028e+07	2.5428e+07	4.41898e+07	2.90881e+07	3.10136e+07	3.11877e+07	8.43523e+07	5.32489e+07	6.0362e+07	2.88655e+07	1.10873e+07	8.04892e+07	2.32964e+07	2.03036e+07	3.98547e+07
P06331	Immunoglobulin heavy variable 4-34 OS=Homo sapiens GN=IGHV4-34 PE=1 SV=2	3	103.16	1.52608e+07	2.57028e+07	2.5428e+07	4.41898e+07	2.90881e+07	3.10136e+07	3.11877e+07	8.43523e+07	5.32489e+07	6.0362e+07	2.88655e+07	1.10873e+07	8.04892e+07	2.32964e+07	2.03036e+07	3.98547e+07
P0DP08	Immunoglobulin heavy variable 4-38-2 OS=Homo sapiens GN=IGHV4-38-2 PE=3 SV=1	3	103.16	1.52608e+07	2.57028e+07	2.5428e+07	4.41898e+07	2.90881e+07	3.10136e+07	3.11877e+07	8.43523e+07	5.32489e+07	6.0362e+07	2.88655e+07	1.10873e+07	8.04892e+07	2.32964e+07	2.03036e+07	3.98547e+07
P01824	Immunoglobulin heavy variable 4-39 OS=Homo sapiens GN=IGHV4-39 PE=1 SV=2	3	103.16	1.52608e+07	2.57028e+07	2.5428e+07	4.41898e+07	2.90881e+07	3.10136e+07	3.11877e+07	8.43523e+07	5.32489e+07	6.0362e+07	2.88655e+07	1.10873e+07	8.04892e+07	2.32964e+07	2.03036e+07	3.98547e+07
A0A075B6R2	Immunoglobulin heavy variable 4-4 OS=Homo sapiens GN=IGHV4-4 PE=3 SV=2	2	14.79	308356	1.69418e+06	2.06666e+06	4.38538e+06	784613	2.37089e+06	394494	1.01645e+07	4.50939e+06	871411	1.05882e+06	207650	4.9088e+06	1.97313e+06	1.62993e+06	2.63207e+06
P01825	Immunoglobulin heavy variable 4-59 OS=Homo sapiens GN=IGHV4-59 PE=1 SV=2	4	103.16	1.52608e+07	2.57028e+07	2.5428e+07	4.41898e+07	2.90881e+07	3.10136e+07	3.11877e+07	8.43523e+07	5.32489e+07	6.0362e+07	2.88655e+07	1.10873e+07	8.04892e+07	2.32964e+07	2.03036e+07	3.98547e+07
A0A0C4DH41	Immunoglobulin heavy variable 4-61 OS=Homo sapiens GN=IGHV4-61 PE=3 SV=1	4	103.16	1.52608e+07	2.57028e+07	2.5428e+07	4.41898e+07	2.90881e+07	3.10136e+07	3.11877e+07	8.43523e+07	5.32489e+07	6.0362e+07	2.88655e+07	1.10873e+07	8.04892e+07	2.32964e+07	2.03036e+07	3.98547e+07
A0A0J9YXX1	Immunoglobulin heavy variable 5-10-1 OS=Homo sapiens GN=IGHV5-10-1 PE=3 SV=1	3	71.56		1.97198e+06	6.50231e+06	2.35457e+07	1.72674e+07	1.65395e+07	788070	4.18875e+06	1.78038e+07	1.61363e+07	1.47068e+06	5.70122e+06	6.38003e+06	1.11215e+07	1.24868e+06	1.92013e+06
A0A0C4DH38	Immunoglobulin heavy variable 5-51 OS=Homo sapiens GN=IGHV5-51 PE=3 SV=1	3	174.53	3.53811e+06	4.56948e+06	6.52661e+06	1.96134e+07	8.33577e+06	1.15679e+07	1.49491e+07	3.49695e+07	2.54926e+07	2.90089e+07	1.13346e+07	5.41944e+06	3.09196e+07	7.56667e+06	8.49146e+06	1.21715e+07
A0A0B4J1U7	Immunoglobulin heavy variable 6-1 OS=Homo sapiens GN=IGHV6-1 PE=3 SV=1	2	39.85	2.56648e+06	7.31673e+06	6.2243e+06	3.20943e+07	1.07883e+07	1.04426e+07	1.18911e+07	2.63627e+07	3.31929e+07	3.31534e+07	2.57843e+07	1.22211e+07	3.08384e+07	8.65076e+06	1.27458e+07	1.85782e+07
A0A0J9YVY3	Immunoglobulin heavy variable 7-4-1 OS=Homo sapiens GN=IGHV7-4-1 PE=3 SV=1	1	32.46				207055	115417				74958.5	454239	284491		437573		203643	289099
P01591	Immunoglobulin J chain OS=Homo sapiens GN=JCHAIN PE=1 SV=4	1	28.56		732035	858520	2.17303e+06	892462	1.95682e+06	3.35762e+06	2.28033e+06	828261	4.36419e+06	485960	782160	6.12696e+06	600712	392624	979831
P01834	Immunoglobulin kappa constant OS=Homo sapiens GN=IGKC PE=1 SV=2	2	7810.21	1.43581e+08	3.7275e+08	2.8042e+08	1.16974e+09	6.54644e+08	6.11765e+08	6.13586e+08	1.3597e+09	1.21045e+09	1.79361e+09	1.0646e+09	2.34991e+08	1.63134e+09	2.7863e+08	5.13576e+08	1.55044e+09
P0DOX7	Immunoglobulin kappa light chain OS=Homo sapiens PE=1 SV=1	3	4860.5	2.10018e+08	1.37936e+09	8.38668e+08	2.56112e+09	1.71154e+09	1.40108e+09	2.02662e+09	2.54435e+09	1.89575e+09	2.51744e+09	1.51826e+09	8.35702e+08	2.46527e+09	4.45157e+08	7.94834e+08	2.16606e+09
A0A0C4DH73	Immunoglobulin kappa variable 1-12 OS=Homo sapiens GN=IGKV1-12 PE=3 SV=1	1	196.15	1.21168e+06	8.69533e+06	5.67955e+06	2.41951e+07	8.13205e+06	1.0554e+07	1.4199e+07	1.93168e+07	1.82203e+07	2.16355e+07	1.691e+07	7.6458e+06	2.68166e+07	4.11106e+06	6.24732e+06	1.7022e+07
P0DP09	Immunoglobulin kappa variable 1-13 OS=Homo sapiens GN=IGKV1-13 PE=3 SV=1	1	13.47				1.64062e+06				475457					3.93611e+06
P04430	Immunoglobulin kappa variable 1-16 OS=Homo sapiens GN=IGKV1-16 PE=1 SV=2	2	75.26		1.93011e+06	1.05788e+06	2.7833e+06	1.84672e+06	2.85122e+06	2.80238e+06	3.90271e+06	4.46376e+06	7.73937e+06	3.00304e+06	1.48346e+06	8.05701e+06	3.28777e+06	1.87122e+06	3.79701e+06
P01599	Immunoglobulin kappa variable 1-17 OS=Homo sapiens GN=IGKV1-17 PE=1 SV=2	4	155.28	2.10997e+06	4.12175e+06	3.55047e+06	1.50805e+07	4.98597e+06	1.65083e+07	1.20151e+07	1.03569e+07	9.00611e+06	1.91443e+07	1.74603e+07	3.96168e+06	1.95654e+07	6.27989e+06	3.61413e+06	1.43589e+07
A0A075B6S5	Immunoglobulin kappa variable 1-27 OS=Homo sapiens GN=IGKV1-27 PE=3 SV=1	1	119.06				1.75299e+06	248573	518199	2.30592e+06	1.98131e+06	2.8615e+06	3.73589e+06	1.31497e+06	277908		269079	288419	2.20489e+06
P01597	Immunoglobulin kappa variable 1-39 OS=Homo sapiens GN=IGKV1-39 PE=1 SV=2	1	164.67										238816			264821
P01602	Immunoglobulin kappa variable 1-5 OS=Homo sapiens GN=IGKV1-5 PE=1 SV=2	2	123.43	378225	2.16271e+06	1.99306e+06	4.84795e+06	2.86557e+06	2.18592e+06	3.09673e+06	5.34213e+06	6.07255e+06	8.64448e+06	3.30506e+06	1.02369e+06	5.52911e+06	1.3097e+06	2.60522e+06	5.91482e+06
A0A0C4DH67	Immunoglobulin kappa variable 1-8 OS=Homo sapiens GN=IGKV1-8 PE=3 SV=1	2	156.23	500000	5.96984e+06	5.51006e+06	2.02236e+07	8.5769e+06	1.08833e+07	9.15292e+06	9.76223e+06	1.62234e+07	2.49025e+07	1.98567e+07	4.93622e+06	1.86908e+07	1.84172e+06	4.42325e+06	2.03061e+07
A0A0C4DH69	Immunoglobulin kappa variable 1-9 OS=Homo sapiens GN=IGKV1-9 PE=3 SV=1	1	143.52	500000	5.96984e+06	5.51006e+06	2.02236e+07	8.5769e+06	1.06833e+07	8.48926e+06	9.76223e+06	1.60872e+07	2.40388e+07	1.77938e+07	4.93622e+06	1.86908e+07	1.84172e+06	4.21677e+06	1.98645e+07
P01611	Immunoglobulin kappa variable 1D-12 OS=Homo sapiens GN=IGKV1D-12 PE=1 SV=2	1	196.15	1.21168e+06	8.69533e+06	5.67955e+06	2.41951e+07	8.13205e+06	1.0554e+07	1.4199e+07	1.93168e+07	1.82203e+07	2.16355e+07	1.691e+07	7.6458e+06	2.68166e+07	4.11106e+06	6.24732e+06	1.7022e+07
P01601	Immunoglobulin kappa variable 1D-16 (Fragment) OS=Homo sapiens GN=IGKV1D-16 PE=3 SV=2	1	23.1		881994	624854	2.81237e+06	670859	1.09742e+06	1.29038e+06	1.6955e+06	1.50602e+06	2.39886e+06	1.04691e+06	911502	4.89665e+06	653814	406407
P01593	Immunoglobulin kappa variable 1D-33 OS=Homo sapiens GN=IGKV1D-33 PE=1 SV=2	1	89.13		355421	4.68641e+06	1.09885e+07	4.95195e+06	5.87957e+06	1.47414e+07	8.53823e+06	4.99023e+06	1.33922e+07	6.99827e+06	2.27916e+06	1.1601e+07	2.42508e+06	364052	5.78277e+06
A0A087WSZ0	Immunoglobulin kappa variable 1D-8 OS=Homo sapiens GN=IGKV1D-8 PE=3 SV=6	1	0			105069	91391.8						164504	126731		128441
A0A0C4DH68	Immunoglobulin kappa variable 2-24 OS=Homo sapiens GN=IGKV2-24 PE=3 SV=1	3	76.56		4.3304e+07	5.44506e+06	2.44129e+07	2.87353e+06	8.18962e+06	2.29798e+07	1.27831e+07	2.13327e+07	3.87004e+07	1.18995e+07	808069	2.55032e+07	6.2661e+06	7.16891e+06	4.42752e+07
A0A075B6P5	Immunoglobulin kappa variable 2-28 OS=Homo sapiens GN=IGKV2-28 PE=3 SV=1	1	128.72	1.32571e+07	2.49817e+07	1.40601e+07	6.0389e+07	5.55042e+07	5.48525e+07	8.15918e+07	5.02573e+07	4.99145e+07	5.21506e+07	3.53817e+07	2.51446e+07	5.85725e+07	3.21256e+07	2.82672e+07	7.77976e+07
A2NJV5	Immunoglobulin kappa variable 2-29 OS=Homo sapiens GN=IGKV2-29 PE=3 SV=2	2	155.59	7.34577e+06	1.68407e+07	7.80227e+06	4.06812e+07	1.92164e+07	1.65725e+07	1.44441e+07	4.90215e+07	2.93969e+07	3.35246e+07	2.00819e+07	3.32426e+06	6.34584e+07	8.57945e+06	1.44431e+07	3.86573e+07
P06310	Immunoglobulin kappa variable 2-30 OS=Homo sapiens GN=IGKV2-30 PE=3 SV=2	4	208.03	2.35825e+07	7.07064e+07	4.43491e+07	1.60334e+08	1.17425e+08	7.64108e+07	9.60347e+07	2.14254e+08	1.43789e+08	2.37394e+08	1.01924e+08	4.63122e+07	2.72042e+08	4.32965e+07	6.29243e+07	1.79917e+08
A0A087WW87	Immunoglobulin kappa variable 2-40 OS=Homo sapiens GN=IGKV2-40 PE=3 SV=2	1	128.72	1.32571e+07	2.49817e+07	1.40601e+07	6.0389e+07	5.55042e+07	5.48525e+07	8.15918e+07	5.02573e+07	4.99145e+07	5.21506e+07	3.53817e+07	2.51446e+07	5.85725e+07	3.21256e+07	2.82672e+07	7.77976e+07
A0A0A0MRZ7	Immunoglobulin kappa variable 2D-26 OS=Homo sapiens GN=IGKV2D-26 PE=3 SV=1	1	118.1	6.86064e+06	1.64283e+07	7.2889e+06	3.48098e+07	1.50741e+07	1.26256e+07	1.22106e+07	3.87783e+07	2.15963e+07	2.62288e+07	1.68396e+07	3.13706e+06	5.17955e+07	7.2206e+06	1.19428e+07	3.23512e+07
A0A075B6S2	Immunoglobulin kappa variable 2D-29 OS=Homo sapiens GN=IGKV2D-29 PE=3 SV=1	2	155.59	7.34577e+06	1.68407e+07	7.80227e+06	4.06812e+07	1.92164e+07	1.65725e+07	1.44441e+07	4.90215e+07	2.93969e+07	3.35246e+07	2.00819e+07	3.32426e+06	6.34584e+07	8.57945e+06	1.44431e+07	3.86573e+07
A0A075B6S6	Immunoglobulin kappa variable 2D-30 OS=Homo sapiens GN=IGKV2D-30 PE=3 SV=1	1	113.01	2.12599e+07	5.76173e+07	3.83319e+07	1.19932e+08	9.99303e+07	6.11022e+07	8.34143e+07	1.94276e+08	1.18303e+08	2.08649e+08	8.44914e+07	3.97211e+07	2.38572e+08	3.18413e+07	4.32831e+07	1.38325e+08
P04433	Immunoglobulin kappa variable 3-11 OS=Homo sapiens GN=IGKV3-11 PE=1 SV=1	2	90.29	1.4161e+07	4.11811e+07	3.22042e+07	1.1458e+08	4.66843e+07	6.18636e+07	8.21908e+07	9.33374e+07	9.35254e+07	9.25813e+07	5.4326e+07	2.43575e+07	7.93076e+07	5.97053e+07	7.03111e+07	1.07527e+08
P01619	Immunoglobulin kappa variable 3-20 OS=Homo sapiens GN=IGKV3-20 PE=1 SV=2	2	242.49	4.27412e+07	8.16348e+07	5.61928e+07	2.29088e+08	1.11675e+08	1.17944e+08	1.62408e+08	1.89692e+08	1.71582e+08	2.04077e+08	1.43889e+08	5.08037e+07	1.86874e+08	1.00644e+08	8.79367e+07	1.96871e+08
A0A0A0MRZ8	Immunoglobulin kappa variable 3D-11 OS=Homo sapiens GN=IGKV3D-11 PE=3 SV=6	2	90.29	1.4161e+07	4.11811e+07	3.22042e+07	1.1458e+08	4.66843e+07	6.18636e+07	8.21908e+07	9.33374e+07	9.35254e+07	9.25813e+07	5.4326e+07	2.43575e+07	7.93076e+07	5.97053e+07	7.03111e+07	1.07527e+08
A0A087WSY6	Immunoglobulin kappa variable 3D-15 OS=Homo sapiens GN=IGKV3D-15 PE=3 SV=6	2	96.61	2.56534e+07	7.22012e+06	7.96268e+06	2.22e+07	1.30797e+07	8.74034e+06	1.74795e+07	1.94258e+07	1.53662e+07	1.79215e+07	1.11865e+07	6.83965e+06	2.44655e+07	8.60309e+06	9.09125e+06	1.65614e+07
A0A0C4DH25	Immunoglobulin kappa variable 3D-20 OS=Homo sapiens GN=IGKV3D-20 PE=3 SV=1	1	150.21	2.61714e+06	6.64476e+06	4.35641e+06	2.0273e+07	9.3991e+06	1.45206e+07	2.05245e+07	1.8773e+07	1.08837e+07	1.53542e+07	6.60726e+06	5.70408e+06	1.50238e+07	1.24582e+07	1.32598e+07	1.95078e+07
A0A0C4DH55	Immunoglobulin kappa variable 3D-7 OS=Homo sapiens GN=IGKV3D-7 PE=3 SV=5	2	70.77	2.43702e+07	6.57394e+07	3.50736e+07	1.1841e+08	9.15817e+07	6.1194e+07	1.034e+08	7.45406e+07	7.71126e+07	1.07438e+08	7.17409e+07	3.79632e+07	1.3601e+08	5.57473e+07	6.91646e+07	1.06889e+08
P06312	Immunoglobulin kappa variable 4-1 OS=Homo sapiens GN=IGKV4-1 PE=1 SV=1	4	188.47	1.18953e+07	2.34143e+07	1.72975e+07	6.47354e+07	3.44531e+07	2.93982e+07	2.87749e+07	5.66269e+07	6.01481e+07	4.20052e+07	4.83063e+07	1.22608e+07	7.13882e+07	1.57344e+07	2.25234e+07	4.82099e+07
A0A0C4DH24	Immunoglobulin kappa variable 6-21 OS=Homo sapiens GN=IGKV6-21 PE=3 SV=1	1	28.72		279823		1.00318e+06	420839	771919	5.73524e+06	107484	377996	821575	767761	116941	958431	897300	663905	1.57398e+06
A0A0A0MT36	Immunoglobulin kappa variable 6D-21 OS=Homo sapiens GN=IGKV6D-21 PE=3 SV=1	1	11.43	832052	562336	1.42272e+06	2.87445e+06	2.27763e+06	2.59977e+06	623928	3.30218e+06	4.7434e+06	3.29025e+06	1.73305e+06	647011	5.49084e+06	1.87179e+06		915849
P0CG04	Immunoglobulin lambda constant 1 OS=Homo sapiens GN=IGLC1 PE=1 SV=1	2	1246.38	1.32975e+08	2.18812e+08	2.26381e+08	6.16349e+08	3.75979e+08	3.30692e+08	3.33093e+08	5.20155e+08	6.10326e+08	6.44361e+08	2.40932e+08	1.72235e+08	9.18971e+08	1.3211e+08	2.82357e+08	4.70616e+08
P0DOY2	Immunoglobulin lambda constant 2 OS=Homo sapiens GN=IGLC2 PE=1 SV=1	3	1875.37	3.82153e+08	3.7575e+08	2.97418e+08	1.01948e+09	4.96693e+08	5.51941e+08	4.30361e+08	1.40731e+09	8.00403e+08	1.15018e+09	4.37406e+08	2.64881e+08	1.31888e+09	2.91225e+08	4.00728e+08	8.64196e+08
P0DOY3	Immunoglobulin lambda constant 3 OS=Homo sapiens GN=IGLC3 PE=1 SV=1	3	1875.37	3.82153e+08	3.7575e+08	2.97418e+08	1.01948e+09	4.96693e+08	5.51941e+08	4.30361e+08	1.40731e+09	8.00403e+08	1.15018e+09	4.37406e+08	2.64881e+08	1.31888e+09	2.91225e+08	4.00728e+08	8.64196e+08
A0M8Q6	Immunoglobulin lambda constant 7 OS=Homo sapiens GN=IGLC7 PE=1 SV=3	2	1590.1	1.79024e+06	471543	2.78611e+06	4.27453e+06	2.11371e+06	2.47462e+06	3.38988e+06	3.79785e+06	6.31073e+06	2.75858e+06	793751	793061	7.75278e+06	730966	4.11741e+06	1.74337e+06
A0A0B4J1U3	Immunoglobulin lambda variable 1-36 OS=Homo sapiens GN=IGLV1-36 PE=3 SV=5	1	6.81					517817			331112	970071	499750	127400		344521
P01699	Immunoglobulin lambda variable 1-44 OS=Homo sapiens GN=IGLV1-44 PE=1 SV=2	2	0	743309	1.38119e+06	4.79358e+06	7.66249e+06	3.24617e+06	2.91581e+06	1.78201e+06	2.06248e+06	4.36445e+06	7.80716e+06	3.77995e+06	1.28076e+06	6.2057e+06	1.32739e+06	2.86967e+06	2.79231e+06
P01700	Immunoglobulin lambda variable 1-47 OS=Homo sapiens GN=IGLV1-47 PE=1 SV=2	3	39.79	4.07367e+06	1.3113e+07	8.61382e+06	2.35573e+07	1.22165e+07	9.74531e+06	1.07098e+07	2.20636e+07	2.18151e+07	4.31823e+07	1.20906e+07	5.19863e+06	3.31973e+07	6.7782e+06	9.91601e+06	1.48682e+07
P01701	Immunoglobulin lambda variable 1-51 OS=Homo sapiens GN=IGLV1-51 PE=1 SV=2	5	45.54	1.45901e+06	6.89061e+06	2.82022e+06	1.40718e+07	1.29698e+07	8.28338e+06	8.39922e+06	1.38315e+07	1.40622e+07	1.5075e+07	6.05214e+06	2.42217e+06	2.49635e+07	9.92931e+06	1.0975e+07	1.92479e+07
P01706	Immunoglobulin lambda variable 2-11 OS=Homo sapiens GN=IGLV2-11 PE=1 SV=2	1	19.67	198454	2.0218e+06	586653	5.69887e+06	2.20522e+06	1.32792e+06	1.3406e+06	2.44534e+06	2.3165e+06	5.16861e+06	4.61531e+06	1.68698e+06	9.43215e+06	5.30716e+06		3.63285e+06
P01704	Immunoglobulin lambda variable 2-14 OS=Homo sapiens GN=IGLV2-14 PE=1 SV=2	1	0									4.60176e+06
A0A075B6J9	Immunoglobulin lambda variable 2-18 OS=Homo sapiens GN=IGLV2-18 PE=3 SV=2	1	7.14		662288		1.5341e+06	406399	459635	816575	448481	1.9108e+06	1.17769e+06	154047	205332	1.70135e+06	548334	785850	1.47663e+06
P01709	Immunoglobulin lambda variable 2-8 OS=Homo sapiens GN=IGLV2-8 PE=1 SV=2	1	22.97	461741	3.46838e+06	3.6499e+06	1.19041e+07	4.32164e+06	5.72845e+06	9.50958e+06	6.26526e+06	8.91728e+06	1.44068e+07	5.48926e+06	4.49716e+06	2.65117e+07	1.0391e+07	3.0538e+06	1.04959e+07
P01715	Immunoglobulin lambda variable 3-1 OS=Homo sapiens GN=IGLV3-1 PE=1 SV=2	1	12.3	2.18073e+06	3.14794e+06	2.47646e+06	7.42376e+06	3.19165e+06	2.49966e+06	2.19996e+06	5.45061e+06	6.04139e+06	1.09113e+07	3.60924e+06	2.4621e+06	8.10093e+06	1.44055e+06	3.17022e+06	3.68558e+06
A0A075B6K4	Immunoglobulin lambda variable 3-10 OS=Homo sapiens GN=IGLV3-10 PE=3 SV=2	3	18.07	2.18073e+06	3.59502e+06	2.96328e+06	1.11265e+07	3.82228e+06	2.96012e+06	2.78223e+06	7.04698e+06	7.1213e+06	1.77009e+07	6.08974e+06	2.76411e+06	9.49031e+06	1.80308e+06	5.02943e+06	5.6253e+06
A0A075B6K0	Immunoglobulin lambda variable 3-16 OS=Homo sapiens GN=IGLV3-16 PE=3 SV=2	1	7.34				1.80874e+07	2.16355e+06	3.64163e+06	3.22331e+06	4.67928e+06	4.58713e+06	8.95938e+06	3.70352e+06	1.13415e+06	6.62407e+06	1.23629e+06	2.84926e+06	2.91819e+06
P80748	Immunoglobulin lambda variable 3-21 OS=Homo sapiens GN=IGLV3-21 PE=1 SV=2	1	62.74	8.33531e+06	7.08965e+06	5.49398e+06	2.28186e+07	1.0004e+07	1.46154e+07	7.31889e+06	2.42373e+07	2.43635e+07	2.56204e+07	1.73457e+07	5.37818e+06	2.26188e+07	4.61245e+06	6.89869e+06	1.20953e+07
P01717	Immunoglobulin lambda variable 3-25 OS=Homo sapiens GN=IGLV3-25 PE=1 SV=2	1	7.34				1.80874e+07	2.16355e+06	3.64163e+06	3.22331e+06	4.67928e+06	4.58713e+06	8.95938e+06	3.70352e+06	1.13415e+06	6.62407e+06	1.23629e+06	2.84926e+06	2.91819e+06
P01718	Immunoglobulin lambda variable 3-27 OS=Homo sapiens GN=IGLV3-27 PE=1 SV=2	1	7.34				1.80874e+07	2.16355e+06	3.64163e+06	3.22331e+06	4.67928e+06	4.58713e+06	8.95938e+06	3.70352e+06	1.13415e+06	6.62407e+06	1.23629e+06	2.84926e+06	2.91819e+06
A0A075B6K5	Immunoglobulin lambda variable 3-9 OS=Homo sapiens GN=IGLV3-9 PE=3 SV=1	2	62.74	8.33531e+06	7.08965e+06	5.49398e+06	2.28186e+07	1.01288e+07	1.46154e+07	7.31889e+06	2.46971e+07	2.43635e+07	2.68045e+07	1.74753e+07	5.37818e+06	2.26188e+07	4.61245e+06	7.03687e+06	1.26278e+07
A0A075B6H9	Immunoglobulin lambda variable 4-69 OS=Homo sapiens GN=IGLV4-69 PE=1 SV=1	2	13.01	1.84208e+06	5.01252e+06	1.89213e+06	9.55464e+06	4.71656e+06	1.07779e+07	5.11975e+06	3.17352e+06	9.25828e+06	9.66392e+06	8.52535e+06	5.44942e+06	7.60382e+06	1.93974e+06	4.32732e+06	9.43056e+06
A0A0G2JS06	Immunoglobulin lambda variable 5-39 OS=Homo sapiens GN=IGLV5-39 PE=3 SV=1	1	19.65		526813	105899	616976	571972	1.16485e+06	830154	1.22769e+06	483000	778977	818687	642629	621911	853765	540141	1.09038e+06
A0A087WSX0	Immunoglobulin lambda variable 5-45 OS=Homo sapiens GN=IGLV5-45 PE=3 SV=1	1	21.81				107588					294888	352127	80527.9	264911	231421		126321	764639
P01721	Immunoglobulin lambda variable 6-57 OS=Homo sapiens GN=IGLV6-57 PE=1 SV=2	1	9.63				519348	489428			202790		1.39154e+06			434977
P04211	Immunoglobulin lambda variable 7-43 OS=Homo sapiens GN=IGLV7-43 PE=3 SV=2	1	33.24		2.86415e+06		554255						2.41222e+06
A0A075B6I9	Immunoglobulin lambda variable 7-46 OS=Homo sapiens GN=IGLV7-46 PE=3 SV=4	1	39.01	8.85143e+06	1.59106e+07	1.3347e+07	3.26274e+07	1.45026e+07	1.72796e+07	2.06645e+07	1.23883e+07	1.75375e+07	4.06637e+07	8.37563e+06	1.42771e+07	2.92491e+07	9.47472e+06	9.25935e+06	2.04662e+07
A0A075B6I0	Immunoglobulin lambda variable 8-61 OS=Homo sapiens GN=IGLV8-61 PE=3 SV=7	3	64.6	3.28513e+06		1.91442e+07	288043	5.99854e+06	111770	1.83958e+07	1.45301e+07	1.36963e+07		1.07171e+07		1.29707e+07	1.72762e+07	3.87036e+06
A0A0B4J1Y8	Immunoglobulin lambda variable 9-49 OS=Homo sapiens GN=IGLV9-49 PE=1 SV=1	3	14.61	2.97995e+06	1.59001e+06	494743	5.98171e+06	447900	501957	776166	1.19684e+06	5.39859e+06	1.05896e+07	1.19188e+06	1.58392e+06	3.24301e+06	766444	1.93757e+06	770064
P0DOX8	Immunoglobulin lambda-1 light chain OS=Homo sapiens PE=1 SV=1	3	1383.29	1.75078e+08	2.46406e+08	2.66983e+08	7.19168e+08	4.41226e+08	3.83299e+08	4.15525e+08	5.95195e+08	6.82237e+08	7.00051e+08	2.62374e+08	1.92615e+08	1.00133e+09	1.64444e+08	3.27411e+08	5.46066e+08
P15814	Immunoglobulin lambda-like polypeptide 1 OS=Homo sapiens GN=IGLL1 PE=1 SV=1	1	8.07	278827	287385	243612	1.40177e+06	1.34787e+06		1.33708e+06	1.46602e+06	684477	1.06251e+06	877147	265366	1.09163e+06			1.35741e+06
B9A064	Immunoglobulin lambda-like polypeptide 5 OS=Homo sapiens GN=IGLL5 PE=2 SV=2	3	1365.24	1.75078e+08	2.46406e+08	2.66983e+08	7.08504e+08	4.37128e+08	3.73536e+08	4.02873e+08	5.92045e+08	6.74491e+08	6.95608e+08	2.59605e+08	1.8893e+08	9.93394e+08	1.56154e+08	3.21711e+08	5.35312e+08
P0DOX6	Immunoglobulin mu heavy chain OS=Homo sapiens PE=1 SV=1	1	185.61	371972	3.207e+06	2.1774e+06		7.00547e+06			1.65849e+07	7.50491e+06	322643	2.34416e+06	2.41155e+06	8.26786e+06	172367	3.91324e+06	246208
Q6UXK2	Immunoglobulin superfamily containing leucine-rich repeat protein 2 OS=Homo sapiens GN=ISLR2 PE=2 SV=1	3	26.87	1.0438e+07	6.39487e+06	6.09933e+06	5.76334e+06	4.91482e+06	6.75505e+06	7.37546e+06	4.04122e+06	5.28731e+06	3.79905e+06	4.62386e+06	9.82014e+06	4.39314e+06	3.70006e+06	5.40203e+06	4.11181e+06
O14498	Immunoglobulin superfamily containing leucine-rich repeat protein OS=Homo sapiens GN=ISLR PE=2 SV=1	6	190.74	2.7257e+07	1.98879e+07	3.86406e+07	2.02151e+07	2.3629e+07	2.08162e+07	2.0991e+07	1.51937e+07	1.93925e+07	2.61445e+07	2.10033e+07	2.97367e+07	2.18042e+07	2.1099e+07	1.72114e+07	2.36446e+07
Q96ID5	Immunoglobulin superfamily member 21 OS=Homo sapiens GN=IGSF21 PE=2 SV=1	3	25.11	184640	1.08288e+06	1.5453e+06	449050	1.66816e+06	1.40039e+06	1.15563e+06	791029	1.23439e+06	903595	2.53898e+06	1.09008e+06	489875	889781	1.57475e+06	1.52018e+06
Q969P0	Immunoglobulin superfamily member 8 OS=Homo sapiens GN=IGSF8 PE=1 SV=1	10	246.66	3.42548e+07	2.25539e+07	2.86109e+07	1.04247e+07	2.19988e+07	2.21755e+07	2.37946e+07	1.67278e+07	1.34419e+07	1.06561e+07	2.15814e+07	2.65401e+07	1.12812e+07	2.72016e+07	2.4012e+07	1.67145e+07
Q8N436	Inactive carboxypeptidase-like protein X2 OS=Homo sapiens GN=CPXM2 PE=2 SV=3	3	34.23	2.15407e+06	2.0044e+06	804018	816431	690674	1.11484e+06	1.03384e+06	945732	575663	308407	656836	1.14736e+06	991912	1.08935e+06	1.40134e+06	776063
Q8N608	Inactive dipeptidyl peptidase 10 OS=Homo sapiens GN=DPP10 PE=1 SV=2	1	2.18		172501		79191.7	82049.1	89776.2		79215.9	82597.6		209890				135754	107702
Q6UXH9	Inactive serine protease PAMR1 OS=Homo sapiens GN=PAMR1 PE=1 SV=1	2	7.86			566471	200154		147653	137268	158862	157682	206858	257540	84647.2	216584	155726	175535	847853
P09529	Inhibin beta B chain OS=Homo sapiens GN=INHBB PE=1 SV=2	1	26.5		199194								921099	216542			270029	307868
Q8WYH8	Inhibitor of growth protein 5 OS=Homo sapiens GN=ING5 PE=1 SV=1	1	0										1.05674e+06
P12268	Inosine-5'-monophosphate dehydrogenase 2 OS=Homo sapiens GN=IMPDH2 PE=1 SV=2	1	1.72	641978	1.20527e+06	1.3975e+06		481778	404729	1.58849e+06	1.63951e+06	1.55338e+06	437163	1.73756e+06	1.38265e+06	728666	1.76255e+06	845897	1.74061e+06
P29218	Inositol monophosphatase 1 OS=Homo sapiens GN=IMPA1 PE=1 SV=1	7	92.94	3.72326e+06	2.38216e+06	6.94233e+06	1.40725e+06	3.44208e+06	4.926e+06	4.23465e+06	1.99733e+06	2.97354e+06	3.75327e+06	5.32984e+06	8.49644e+06	415219	6.09369e+06	5.68036e+06	5.38839e+06
Q9NX62	Inositol monophosphatase 3 OS=Homo sapiens GN=IMPAD1 PE=1 SV=1	19	688.62	8.63928e+07	8.58212e+07	9.41173e+07	2.54135e+07	7.80182e+07	6.21228e+07	6.28416e+07	4.62812e+07	4.86653e+07	3.74877e+07	5.48441e+07	6.9354e+07	2.2726e+07	7.56523e+07	7.23904e+07	6.25295e+07
Q9Y4H2	Insulin receptor substrate 2 OS=Homo sapiens GN=IRS2 PE=1 SV=2	1	2.75
P01344	Insulin-like growth factor II OS=Homo sapiens GN=IGF2 PE=1 SV=1	1	1.71	324718	333449							194364	162932	226209	176942		128128
P17936	Insulin-like growth factor-binding protein 3 OS=Homo sapiens GN=IGFBP3 PE=1 SV=2	1	3.99	1.59313e+06	666721	751914	420380		166720			506431	553619	380308	535849		131020	82931.5
Q16270	Insulin-like growth factor-binding protein 7 OS=Homo sapiens GN=IGFBP7 PE=1 SV=1	2	63.75	555702	3.74102e+06	2.22076e+06	2.35796e+06	2.45843e+06	1.69078e+06	2.63377e+06	2.58232e+06	1.26674e+06	1.15828e+06	1.77379e+06	4.08877e+06	2.46825e+06	1.7734e+06	5.54484e+06	2.63192e+06
P35858	Insulin-like growth factor-binding protein complex acid labile subunit OS=Homo sapiens GN=IGFALS PE=1 SV=1	8	138.36	1.27384e+06	2.71904e+06	2.08132e+06	5.00882e+06	2.85078e+06	2.12954e+06	2.46354e+06	4.37488e+06	4.02096e+06	5.14091e+06	2.65144e+06	3.49726e+06	5.0889e+06	1.34696e+06	2.42702e+06	4.42011e+06
Q9NQX7	Integral membrane protein 2C OS=Homo sapiens GN=ITM2C PE=1 SV=1	1	2.47					147563	386258	184225	502683	112785	116371	317644	266279	168558
P98153	Integral membrane protein DGCR2/IDD OS=Homo sapiens GN=DGCR2 PE=1 SV=1	1	36.6	638289	500893	604450	157761	653186	528332	278762	332440	462295	242614	442551	484557	398998	659170	652964	464687
P56199	Integrin alpha-1 OS=Homo sapiens GN=ITGA1 PE=1 SV=2	1	0						177098		637386	378038	249245	395395		1.98678e+06
P23229	Integrin alpha-6 OS=Homo sapiens GN=ITGA6 PE=1 SV=5	1	1.64
P11215	Integrin alpha-M OS=Homo sapiens GN=ITGAM PE=1 SV=2	7	30.88	571076	1.15582e+06	1.38533e+06	1.4258e+06	435774	2.01366e+06	2.69308e+06	712404	566099	2.5635e+06	1.74372e+06	1.69374e+06	1.37561e+06	3.48026e+06	653579	1.15197e+06
P20702	Integrin alpha-X OS=Homo sapiens GN=ITGAX PE=1 SV=3	2	2.65		100308	235540	126024	245657	134499	312164		99399	167507	238643	255622	161645	276253	52807.4	101277
P05556	Integrin beta-1 OS=Homo sapiens GN=ITGB1 PE=1 SV=2	3	6.14	423910	720244	1.29298e+06	892585	339202	614244	204669	504675	407523	1.38889e+06	372391	903041	722861	1.09793e+06	517395	656635
Q9UKP3	Integrin beta-1-binding protein 2 OS=Homo sapiens GN=ITGB1BP2 PE=1 SV=1	1	0	676265		134278			177237		942725	211245		58168	278600		136433
P05107	Integrin beta-2 OS=Homo sapiens GN=ITGB2 PE=1 SV=2	5	50.77	4.32296e+06	1.82195e+06	2.42111e+06	2.15601e+06	848203	3.70255e+06	4.79961e+06	1.57007e+06	1.51501e+06	2.74251e+06	2.1302e+06	2.50661e+06	3.08503e+06	3.30553e+06	1.13009e+06	1.07818e+06
P19827	Inter-alpha-trypsin inhibitor heavy chain H1 OS=Homo sapiens GN=ITIH1 PE=1 SV=3	30	1696.28	1.25612e+08	1.5517e+08	1.95564e+08	3.79854e+08	1.73207e+08	2.2809e+08	1.47258e+08	2.04033e+08	2.025e+08	2.1117e+08	1.21797e+08	2.78433e+08	3.65826e+08	9.59256e+07	1.3635e+08	2.33559e+08
P19823	Inter-alpha-trypsin inhibitor heavy chain H2 OS=Homo sapiens GN=ITIH2 PE=1 SV=2	43	2241.84	5.09845e+08	5.31441e+08	5.81959e+08	1.6747e+09	5.32181e+08	7.37504e+08	5.61472e+08	5.19966e+08	8.13634e+08	5.91026e+08	3.57713e+08	9.7389e+08	8.74368e+08	3.21574e+08	4.93506e+08	7.17509e+08
Q06033	Inter-alpha-trypsin inhibitor heavy chain H3 OS=Homo sapiens GN=ITIH3 PE=1 SV=2	26	590.47	3.02987e+07	5.88803e+07	7.87563e+07	1.43439e+08	5.8267e+07	6.11448e+07	3.65228e+07	6.17637e+07	7.77748e+07	5.93475e+07	4.18534e+07	2.59497e+07	6.92193e+07	3.69869e+07	4.43201e+07	4.53733e+07
Q14624	Inter-alpha-trypsin inhibitor heavy chain H4 OS=Homo sapiens GN=ITIH4 PE=1 SV=4	56	2432.48	4.69427e+08	4.61012e+08	6.83957e+08	1.11822e+09	6.09571e+08	8.70816e+08	5.90277e+08	6.79724e+08	8.30275e+08	7.56637e+08	3.71552e+08	6.8011e+08	7.79164e+08	4.67913e+08	4.30339e+08	6.89437e+08
Q86UX2	Inter-alpha-trypsin inhibitor heavy chain H5 OS=Homo sapiens GN=ITIH5 PE=2 SV=2	41	1443.95	5.5299e+07	9.85398e+07	1.14321e+08	6.75859e+07	1.04893e+08	1.23813e+08	1.13182e+08	9.33253e+07	1.02492e+08	7.35458e+07	1.12528e+08	1.02372e+08	6.6166e+07	1.13465e+08	1.35764e+08	8.81914e+07
Q9UMF0	Intercellular adhesion molecule 5 OS=Homo sapiens GN=ICAM5 PE=1 SV=3	4	56.39		986846	711506	672825	1.60779e+06	946421	520133	698668	761141	694565	1.06448e+06	933482	227888	631500	1.29065e+06	1.03361e+06
P13164	Interferon-induced transmembrane protein 1 OS=Homo sapiens GN=IFITM1 PE=1 SV=3	1	3.96	642714	305400		159062	191472				139008	422103	256347		147969
Q01629	Interferon-induced transmembrane protein 2 OS=Homo sapiens GN=IFITM2 PE=1 SV=2	1	3.96	642714	305400		159062	191472				139008	422103	256347		147969
Q01628	Interferon-induced transmembrane protein 3 OS=Homo sapiens GN=IFITM3 PE=1 SV=2	1	3.96	642714	305400		159062	191472				139008	422103	256347		147969
Q7Z2Y8	Interferon-induced very large GTPase 1 OS=Homo sapiens GN=GVINP1 PE=2 SV=2	1	2.01		168192	272819	109946	156716		113241	235361	107070	199485		258828			74003.5	162274
P14778	Interleukin-1 receptor type 1 OS=Homo sapiens GN=IL1R1 PE=1 SV=1	1	0
Q8NFM7	Interleukin-17 receptor D OS=Homo sapiens GN=IL17RD PE=1 SV=3	1	0	1.55398e+07	1.14725e+06	869724	862140		161100			744733		663269	802372	680255	885218		405163
P01589	Interleukin-2 receptor subunit alpha OS=Homo sapiens GN=IL2RA PE=1 SV=1	1	1.82
Q9GZX6	Interleukin-22 OS=Homo sapiens GN=IL22 PE=1 SV=1	1	1.64
Q14213	Interleukin-27 subunit beta OS=Homo sapiens GN=EBI3 PE=1 SV=2	2	21.31	2.97885e+06	1.85697e+06	1.97493e+06	1.0333e+06	1.39856e+06	2.50853e+06	2.03259e+06	1.10236e+06	1.074e+06	913938	1.71207e+06	2.25078e+06	984211	3.32343e+06	1.97679e+06	1.49804e+06
P40189	Interleukin-6 receptor subunit beta OS=Homo sapiens GN=IL6ST PE=1 SV=2	10	171.05	5.7721e+06	2.1009e+07	1.8653e+07	1.11199e+07	2.59552e+07	2.00474e+07	2.02249e+07	1.73014e+07	1.56668e+07	1.28441e+07	1.91893e+07	1.32879e+07	5.90878e+06	1.70306e+07	2.65817e+07	1.89454e+07
Q15811	Intersectin-1 OS=Homo sapiens GN=ITSN1 PE=1 SV=3	1	6.02
Q96LB3	Intraflagellar transport protein 74 homolog OS=Homo sapiens GN=IFT74 PE=1 SV=1	2	12.18			258307	521059		280764	538353	161459				725887	311231
Q9P2H3	Intraflagellar transport protein 80 homolog OS=Homo sapiens GN=IFT80 PE=1 SV=3	2	1.84			318477	424095	234498	172850	425122	55078.3	67470.3			359343	192043		37316.4
Q8WYA0	Intraflagellar transport protein 81 homolog OS=Homo sapiens GN=IFT81 PE=1 SV=1	2	12.8	1.33804e+06		206827	171331		246238	254727				199869	571435	47341.9			96472.1
O60928	Inward rectifier potassium channel 13 OS=Homo sapiens GN=KCNJ13 PE=1 SV=1	2	12.39	1.69134e+07	5.07181e+06	3.22921e+06	2.31065e+06	3.06508e+06	1.47927e+06	5.72441e+06	2.11076e+06	982218	565600	708435	5.5872e+06	2.96211e+06	5.06607e+06	4.74969e+06	1.63215e+06
Q9H095	IQ domain-containing protein G OS=Homo sapiens GN=IQCG PE=1 SV=1	1	3.6
O75874	Isocitrate dehydrogenase [NADP] cytoplasmic OS=Homo sapiens GN=IDH1 PE=1 SV=2	2	7.54	1.69802e+06	263294		167987					59537.7	190848	240734		93837		393602	151141
Q8IYV9	Izumo sperm-egg fusion protein 1 OS=Homo sapiens GN=IZUMO1 PE=1 SV=2	1	0	499534	1.44614e+06	960520	682578	964188	1.40853e+06	1.33441e+06		479859	314748	1.00867e+06	1.61965e+06	536394	2.47409e+06	1.92573e+06	847832
Q96AA8	Janus kinase and microtubule-interacting protein 2 OS=Homo sapiens GN=JAKMIP2 PE=1 SV=1	1	31.7		347173	535755	280775	486949	302071	451853	984902		700129	709278	937089	433237	736525	709961	656858
P14923	Junction plakoglobin OS=Homo sapiens GN=JUP PE=1 SV=3	17	69.15	3.5069e+07	1.45e+06	1.81967e+06	2.3856e+06	2.25945e+06	1.39551e+06	1.88989e+06	2.16544e+06	1.90007e+06	3.22348e+06	1.96056e+06	5.05285e+07	3.32559e+06	1.34992e+06	2.03365e+06	3.20001e+06
O60229	Kalirin OS=Homo sapiens GN=KALRN PE=1 SV=2	1	0	167066				4.9101e+06			230458		95122.8			223767			104688
Q9UBX7	Kallikrein-11 OS=Homo sapiens GN=KLK11 PE=1 SV=2	1	0						399144					175379	384182
Q92876	Kallikrein-6 OS=Homo sapiens GN=KLK6 PE=1 SV=1	5	301.86	1.4911e+07	3.4559e+07	2.7321e+07	1.77115e+07	2.52736e+07	1.98537e+07	2.44433e+07	2.56397e+07	2.04541e+07	1.83611e+07	2.806e+07	2.79405e+07	1.71369e+07	2.14087e+07	3.26685e+07	2.86168e+07
P29622	Kallistatin OS=Homo sapiens GN=SERPINA4 PE=1 SV=3	25	1156.98	6.14254e+07	9.90461e+07	1.89823e+08	2.7638e+08	1.52475e+08	1.35025e+08	9.84896e+07	1.52317e+08	1.86814e+08	2.20099e+08	1.04636e+08	1.77784e+08	2.17601e+08	9.96527e+07	1.42529e+08	2.38489e+08
Q96CT2	Kelch-like protein 29 OS=Homo sapiens GN=KLHL29 PE=2 SV=3	1	2.01
Q15323	Keratin, type I cuticular Ha1 OS=Homo sapiens GN=KRT31 PE=1 SV=3	2	48.66	2.04221e+07	7.50435e+06	292370	1.07877e+06	4.20002e+06	118230	630243	1.68211e+06	263110	827220	606630	1.44079e+07	2.24687e+06	3.09458e+06	587455	991364
O76009	Keratin, type I cuticular Ha3-I OS=Homo sapiens GN=KRT33A PE=2 SV=2	1	19.77	2.7925e+06	790824		258693	53195.6	57144.1	211830	42696.2	175605	208736	53362.1	1.02719e+06	262780	258346	262114	552357
O76011	Keratin, type I cuticular Ha4 OS=Homo sapiens GN=KRT34 PE=1 SV=2	1	10.1	2.7925e+06	790824		258693	53195.6	57144.1	211830	42696.2	175605	208736	53362.1	1.02719e+06	262780	258346	262114	552357
O76013	Keratin, type I cuticular Ha6 OS=Homo sapiens GN=KRT36 PE=1 SV=1	3	42.03	6.97162e+06	2.0174e+06	37180.7				66175					5.88535e+06	168620
O76014	Keratin, type I cuticular Ha7 OS=Homo sapiens GN=KRT37 PE=1 SV=3	1	29.22
O76015	Keratin, type I cuticular Ha8 OS=Homo sapiens GN=KRT38 PE=1 SV=3	1	31.31
P13645	Keratin, type I cytoskeletal 10 OS=Homo sapiens GN=KRT10 PE=1 SV=6	28	904.78	3.40037e+09	8.8405e+07	3.43672e+08	3.27421e+07	1.62376e+08	9.8112e+07	1.51717e+08	4.15024e+07	3.5154e+07	1.18433e+08	2.19282e+08	8.96368e+07	1.07649e+08	4.88357e+07	1.12794e+08	7.6492e+07
P02533	Keratin, type I cytoskeletal 14 OS=Homo sapiens GN=KRT14 PE=1 SV=4	7	316.22	1.75881e+08	3.29154e+06	1.61093e+07	2.67792e+06	1.10025e+07	2.21718e+06	8.50428e+06	2.8338e+06	659302	1.73493e+06	1.35115e+07	4.6109e+06	2.38155e+06	5.48035e+06	3.05684e+06	4.19991e+06
P08779	Keratin, type I cytoskeletal 16 OS=Homo sapiens GN=KRT16 PE=1 SV=4	8	210.19	4.66576e+07	1.31998e+06	1.151e+06	2.01396e+06	1.1623e+06	444555	336174	242091	296969	259456	987485	265291		1.25739e+06	131866
Q04695	Keratin, type I cytoskeletal 17 OS=Homo sapiens GN=KRT17 PE=1 SV=2	3	159.9	5.76502e+06	1.39499e+06	331652	560773	755869	590367	536866	599001	685945	757238	1.85317e+06	313021	331057		934840	642084
P05783	Keratin, type I cytoskeletal 18 OS=Homo sapiens GN=KRT18 PE=1 SV=2	6	39.97	1.71454e+07			371632	358856	285598					1.17944e+06			393536	635122	665558
P08727	Keratin, type I cytoskeletal 19 OS=Homo sapiens GN=KRT19 PE=1 SV=4	1	83.13		2.16005e+06	816821	1.23312e+06	1.35705e+06	2.33694e+06	2.78554e+06	2.45881e+06	1.36213e+06	1.144e+06	1.92924e+06	1.31578e+06	671293	2.47428e+06	5.79729e+06	4.87032e+06
Q2M2I5	Keratin, type I cytoskeletal 24 OS=Homo sapiens GN=KRT24 PE=1 SV=1	1	29.27	4.40907e+08	1.31533e+07	1.81479e+07	4.73516e+06	1.57082e+07	8.75813e+06	9.41561e+06	3.68669e+06	4.9156e+06	1.00709e+07	1.87254e+07	1.01016e+07	1.31993e+07	5.06009e+06	9.00602e+06	6.26184e+06
Q7Z3Z0	Keratin, type I cytoskeletal 25 OS=Homo sapiens GN=KRT25 PE=1 SV=1	1	68.9	4.13739e+08	8.88692e+06	4.15838e+07	2.6984e+06	2.23529e+07	1.24763e+07	2.35869e+07	5.7855e+06	3.63516e+06	1.43794e+07	2.60416e+07	1.1053e+07	9.52773e+06	6.00025e+06	1.57016e+07	1.33661e+07
Q7Z3Y8	Keratin, type I cytoskeletal 27 OS=Homo sapiens GN=KRT27 PE=1 SV=2	1	68.9	4.13739e+08	8.88692e+06	4.15838e+07	2.6984e+06	2.23529e+07	1.24763e+07	2.35869e+07	5.7855e+06	3.63516e+06	1.43794e+07	2.60416e+07	1.1053e+07	9.52773e+06	6.00025e+06	1.57016e+07	1.33661e+07
Q7Z3Y7	Keratin, type I cytoskeletal 28 OS=Homo sapiens GN=KRT28 PE=1 SV=2	1	96.08	8.46042e+08	2.12184e+07	5.86754e+07	7.06713e+06	3.73869e+07	2.06062e+07	3.30025e+07	9.47219e+06	8.08761e+06	2.3792e+07	4.38348e+07	2.11547e+07	2.24291e+07	1.10603e+07	2.24605e+07	1.84966e+07
P35527	Keratin, type I cytoskeletal 9 OS=Homo sapiens GN=KRT9 PE=1 SV=3	46	1381.2	3.90791e+09	3.90101e+07	3.15884e+08	2.9439e+07	6.66899e+07	7.04415e+07	9.27611e+07	3.5719e+07	2.93729e+07	3.19772e+07	3.69952e+08	7.13793e+07	4.0826e+07	1.33804e+08	1.91293e+08	1.29647e+08
Q14533	Keratin, type II cuticular Hb1 OS=Homo sapiens GN=KRT81 PE=1 SV=3	5	24.3	2.59191e+07	3.97068e+06	158422	585835	588132		123024		109203		140282	1.65637e+07	451485			49066.9
Q9NSB4	Keratin, type II cuticular Hb2 OS=Homo sapiens GN=KRT82 PE=1 SV=3	2	3.89	6.60136e+06	1.43195e+06	69268.4			84185.4	124658	90950.5			36942	1.37797e+07	945242		205108
P78385	Keratin, type II cuticular Hb3 OS=Homo sapiens GN=KRT83 PE=1 SV=2	6	24.3	2.59191e+07	3.97068e+06	158422	914304	588132		123024		448739	407040	140282	1.73653e+07	811948	154888		198655
P78386	Keratin, type II cuticular Hb5 OS=Homo sapiens GN=KRT85 PE=1 SV=1	4	13.66	5.8723e+06	2.21357e+06		564240	588132				339536	407040		8.72796e+06	394136	154888		149588
O43790	Keratin, type II cuticular Hb6 OS=Homo sapiens GN=KRT86 PE=1 SV=1	6	24.3	2.59191e+07	3.97068e+06	158422	914304	588132		123024		448739	407040	140282	1.73653e+07	811948	154888		198655
P04264	Keratin, type II cytoskeletal 1 OS=Homo sapiens GN=KRT1 PE=1 SV=6	45	1681.2	6.6493e+09	1.32725e+08	6.12517e+08	6.85218e+07	2.29812e+08	1.62072e+08	2.33229e+08	5.00438e+07	7.25729e+07	1.28645e+08	5.77293e+08	1.52586e+08	1.46018e+08	1.85377e+08	2.86697e+08	2.03756e+08
P35908	Keratin, type II cytoskeletal 2 epidermal OS=Homo sapiens GN=KRT2 PE=1 SV=2	38	859.73	1.59003e+09	3.26976e+07	1.64367e+08	1.98969e+07	6.71303e+07	4.79642e+07	9.77395e+07	1.62859e+07	2.10359e+07	1.33344e+08	1.04286e+08	6.51037e+07	5.39388e+07	3.71349e+07	5.26535e+07	2.8825e+07
P13647	Keratin, type II cytoskeletal 5 OS=Homo sapiens GN=KRT5 PE=1 SV=3	18	235.62	3.69066e+08	1.03035e+07	2.74548e+07	8.11811e+06	1.49563e+07	6.02132e+06	1.89966e+07	3.97522e+06	1.93351e+06	4.96668e+06	1.33725e+07	1.61326e+07	7.64133e+06	1.1203e+07	8.22326e+06	6.30841e+06
P02538	Keratin, type II cytoskeletal 6A OS=Homo sapiens GN=KRT6A PE=1 SV=3	3	177.1	6.45304e+07	3.72376e+06	2.23839e+06	3.49474e+06	3.12351e+06	1.62593e+06	998766	1.03638e+06	1.08299e+06	2.74174e+06	1.54166e+06	400336	1.36893e+06	1.32506e+07	1.84812e+06	4.3162e+06
P04259	Keratin, type II cytoskeletal 6B OS=Homo sapiens GN=KRT6B PE=1 SV=5	3	196.32	1.63949e+07	376591		1.95355e+06			296910	560445			288126	230753		3.21449e+06	644888	518470
Q3SY84	Keratin, type II cytoskeletal 71 OS=Homo sapiens GN=KRT71 PE=1 SV=3	1	56.34	2.75529e+07		2.00409e+06		615130		927462			235817	2.12665e+06		813567	311933	810587	834561
Q86Y46	Keratin, type II cytoskeletal 73 OS=Homo sapiens GN=KRT73 PE=1 SV=1	2	61.2	2.75529e+07	199327	2.15565e+06		929231		1.43113e+06		247162	3.38058e+06	2.12665e+06		2.01503e+06	311933	1.37349e+06	834561
Q7RTS7	Keratin, type II cytoskeletal 74 OS=Homo sapiens GN=KRT74 PE=1 SV=2	1	56.34	2.75529e+07		2.00409e+06		615130		927462			235817	2.12665e+06		813567	311933	810587	834561
O95678	Keratin, type II cytoskeletal 75 OS=Homo sapiens GN=KRT75 PE=1 SV=2	2	68.88	2.98819e+06	1.76884e+06	459050	1.14063e+06	1.20326e+06	1.0626e+06	1.72542e+06	893263	1.02892e+06	575034	1.06109e+06	1.74197e+06	1.10767e+06	823697	1.37804e+06	1.18631e+06
Q8N1N4	Keratin, type II cytoskeletal 78 OS=Homo sapiens GN=KRT78 PE=1 SV=2	1	4.26	900343
P05787	Keratin, type II cytoskeletal 8 OS=Homo sapiens GN=KRT8 PE=1 SV=7	7	80.71	5.05477e+07	4.23415e+06	4.72069e+06	1.11826e+07	7.72012e+06	6.21299e+06	7.08681e+06	8.90562e+06	6.78324e+06	1.20576e+07	5.94368e+06	3.55957e+06	1.41828e+07	4.59506e+06	5.36623e+06	6.68235e+06
Q6KB66	Keratin, type II cytoskeletal 80 OS=Homo sapiens GN=KRT80 PE=1 SV=2	2	17.38	5.11386e+06		141719		70679.8		134608			131105		99888.5		199202		80306.1
Q14894	Ketimine reductase mu-crystallin OS=Homo sapiens GN=CRYM PE=1 SV=1	7	138.33	4.9599e+06	1.73301e+06	5.31835e+06	1.37047e+06	3.62284e+06	3.87411e+06	3.257e+06	921691	3.20617e+06	2.36407e+06	3.85345e+06	5.61929e+06	141198	2.2854e+06	3.22239e+06	2.65378e+06
Q92845	Kinesin-associated protein 3 OS=Homo sapiens GN=KIFAP3 PE=1 SV=2	1	3.44	3.46054e+06		131587	181224	71975.4	136511	160672		574755				71903.9			86964.7
Q96Q89	Kinesin-like protein KIF20B OS=Homo sapiens GN=KIF20B PE=1 SV=3	1	52.44	2.34596e+08	8.72546e+07	7.28762e+07	5.68244e+07	4.7391e+07	6.91478e+07	7.43036e+07	5.31229e+07	6.466e+07	4.12127e+07	6.57393e+07	1.00338e+08	5.36049e+07	1.14995e+08	1.05444e+08	6.00125e+07
B7ZC32	Kinesin-like protein KIF28P OS=Homo sapiens GN=KIF28P PE=3 SV=2	1	11.53
Q8NG31	Kinetochore scaffold 1 OS=Homo sapiens GN=KNL1 PE=1 SV=3	1	0	4.04114e+06	3.80549e+06	3.2838e+06	3.05698e+06	2.74894e+06	2.6919e+06	2.60755e+06	2.74033e+06	2.774e+06	3.62227e+06	3.42774e+06	2.51625e+06	3.5247e+06	2.1692e+06	3.02183e+06	3.20943e+06
P01042	Kininogen-1 OS=Homo sapiens GN=KNG1 PE=1 SV=2	13	335.16	5.5229e+07	5.61006e+07	1.33341e+08	1.18862e+08	6.80616e+07	6.74058e+07	5.72764e+07	8.48969e+07	6.00659e+07	8.49874e+07	5.20823e+07	1.00972e+08	1.3696e+08	6.97055e+07	8.01248e+07	9.06056e+07
Q08431	Lactadherin OS=Homo sapiens GN=MFGE8 PE=1 SV=2	20	994.31	2.14465e+08	1.82908e+08	1.90883e+08	1.08798e+08	1.18795e+08	2.145e+08	2.91803e+08	1.25381e+08	1.21417e+08	1.0228e+08	1.27557e+08	1.9792e+08	1.11013e+08	1.97226e+08	2.35592e+08	1.18606e+08
Q9NPC4	Lactosylceramide 4-alpha-galactosyltransferase OS=Homo sapiens GN=A4GALT PE=2 SV=1	5	52.99	2.01513e+06	3.02653e+06	3.51401e+06	2.36569e+06	2.62211e+06	2.64738e+06	2.5488e+06	1.92727e+06	2.63757e+06	2.92118e+06	3.215e+06	3.43969e+06	2.7885e+06	4.29933e+06	2.57628e+06	3.07992e+06
P25391	Laminin subunit alpha-1 OS=Homo sapiens GN=LAMA1 PE=1 SV=2	1	0
P24043	Laminin subunit alpha-2 OS=Homo sapiens GN=LAMA2 PE=1 SV=4	2	12.82		733726	200198	178419	391119	154708		165346	331913	311765	172877		852161	197182	396079	209384
O15230	Laminin subunit alpha-5 OS=Homo sapiens GN=LAMA5 PE=1 SV=8	5	14.83	1.65209e+06	946833	2.15392e+06	530005	1.6359e+06	1.50984e+06	1.29959e+06	564815	781309	497254	873740	1.22045e+06	336268	1.89321e+06	1.20585e+06	977426
P07942	Laminin subunit beta-1 OS=Homo sapiens GN=LAMB1 PE=1 SV=2	3	4.84		99721.4	204535		149728	125772		635496	95627.5	107836	110154		80555.1		151370	202768
P55268	Laminin subunit beta-2 OS=Homo sapiens GN=LAMB2 PE=1 SV=2	9	47.49	3.23389e+06	5.16901e+06	7.45802e+06	2.54815e+06	7.30594e+06	6.04688e+06	5.66821e+06	4.06383e+06	4.7117e+06	2.93516e+06	4.51568e+06	4.95514e+06	2.10964e+06	9.0241e+06	5.61194e+06	5.00496e+06
A4D0S4	Laminin subunit beta-4 OS=Homo sapiens GN=LAMB4 PE=2 SV=1	1	0															130429
P11047	Laminin subunit gamma-1 OS=Homo sapiens GN=LAMC1 PE=1 SV=3	3	34.01		296641	307728	281733	263878	1.01714e+06	185296	1.00023e+06	1.71423e+06	857617	919515	698642	693607	564301	581966	1.02848e+06
Q9Y6N6	Laminin subunit gamma-3 OS=Homo sapiens GN=LAMC3 PE=1 SV=3	2	6.7		323810	326364		567332	279217		159375			209560			542634	77842.3
Q01650	Large neutral amino acids transporter small subunit 1 OS=Homo sapiens GN=SLC7A5 PE=1 SV=2	1	1.8	3.01709e+06											374875
Q14766	Latent-transforming growth factor beta-binding protein 1 OS=Homo sapiens GN=LTBP1 PE=1 SV=4	10	135.6	2.19519e+07	1.05224e+07	1.04614e+07	5.19406e+06	8.38086e+06	1.3991e+07	1.11202e+07	5.09203e+06	9.04604e+06	6.0484e+06	7.64995e+06	1.39355e+07	7.50564e+06	1.41645e+07	1.44954e+07	1.08804e+07
Q14767	Latent-transforming growth factor beta-binding protein 2 OS=Homo sapiens GN=LTBP2 PE=1 SV=3	14	284.94	6.26305e+07	1.87543e+07	1.13398e+07	9.10509e+06	1.02771e+07	1.5984e+07	1.1108e+07	7.72638e+06	7.59711e+06	8.20878e+06	9.84389e+06	1.83282e+07	1.06549e+07	1.91794e+07	1.61634e+07	1.44755e+07
Q9NS15	Latent-transforming growth factor beta-binding protein 3 OS=Homo sapiens GN=LTBP3 PE=1 SV=4	1	10.33							217318					385608		614164	280524
Q8N2S1	Latent-transforming growth factor beta-binding protein 4 OS=Homo sapiens GN=LTBP4 PE=1 SV=2	3	9.03	2.00331e+06	1.94861e+06	1.25455e+06	2.38523e+06	2.30684e+06	584496	2.23294e+06	1.92325e+06	1.61086e+06	1.45272e+06	1.89749e+06	2.21342e+06	2.00148e+06	1.94462e+06	2.78447e+06	3.57647e+06
O75610	Left-right determination factor 1 OS=Homo sapiens GN=LEFTY1 PE=2 SV=1	2	3.72	390600	1.11261e+06	804205	449351	445413	588917	822684	717554	502107	436681	942844	1.22144e+06	604170	554210	846513	805021
O00292	Left-right determination factor 2 OS=Homo sapiens GN=LEFTY2 PE=1 SV=2	5	20.53	390600	2.69492e+06	1.40174e+06	1.04706e+06	1.08298e+06	1.24047e+06	1.36393e+06	1.47474e+06	1.21445e+06	1.05569e+06	2.28664e+06	2.28408e+06	1.25147e+06	554210	1.457e+06	1.32946e+06
Q99538	Legumain OS=Homo sapiens GN=LGMN PE=1 SV=1	4	37.7	227212	1.88014e+06	881839	786643	944441	1.01956e+06	970766	648020	429430	530201	764983	2.01783e+06	791483	482603	1.19372e+06	1.57913e+06
P02750	Leucine-rich alpha-2-glycoprotein OS=Homo sapiens GN=LRG1 PE=1 SV=2	6	106.88	3.00899e+06	4.41211e+06	1.6384e+06	1.23503e+07	4.23716e+06	5.71574e+06	6.22719e+06	1.80313e+07	6.52541e+06	9.00722e+06	4.60049e+06	1.29558e+06	1.26275e+07	687272	4.60232e+06	1.07848e+07
O95970	Leucine-rich glioma-inactivated protein 1 OS=Homo sapiens GN=LGI1 PE=1 SV=1	4	14.52	550151	1.28219e+06	1.47137e+06	592339	1.37668e+06	1.33374e+06	1.1918e+06	794171	639925	675615	1.3105e+06	2.52327e+06	777680	977898	911731	833758
P42704	Leucine-rich PPR motif-containing protein, mitochondrial OS=Homo sapiens GN=LRPPRC PE=1 SV=3	1	1.93	869901												111374
Q9ULH4	Leucine-rich repeat and fibronectin type-III domain-containing protein 2 OS=Homo sapiens GN=LRFN2 PE=1 SV=2	2	9.81		148275	104020	82968	279234	167087	136133	99642.3			114157	182739		220430	130024	277817
Q96NI6	Leucine-rich repeat and fibronectin type-III domain-containing protein 5 OS=Homo sapiens GN=LRFN5 PE=1 SV=2	1	1.72	210272				560933	448150	364641	113090	230478		155970	358642			470714	221728
Q96FE5	Leucine-rich repeat and immunoglobulin-like domain-containing nogo receptor-interacting protein 1 OS=Homo sapiens GN=LINGO1 PE=1 SV=2	4	59.27	2.64814e+06	2.44034e+06	6.17042e+06	1.77637e+06	6.82136e+06	3.77594e+06	3.3686e+06	1.63279e+06	1.69222e+06	1.63781e+06	2.9249e+06	2.80596e+06	817424	3.99602e+06	4.15169e+06	1.95395e+06
Q7L985	Leucine-rich repeat and immunoglobulin-like domain-containing nogo receptor-interacting protein 2 OS=Homo sapiens GN=LINGO2 PE=2 SV=1	1	27.94		720711	1.86357e+06	715989	1.84986e+06	1.36291e+06	858199	693572	666761	441907	753556	740659	239867	1.0617e+06	1.07929e+06	682947
O43300	Leucine-rich repeat transmembrane neuronal protein 2 OS=Homo sapiens GN=LRRTM2 PE=2 SV=3	3	15.02	172954	745428	646786	489278	1.02253e+06	717322	550237	370979	813891	643623	870909	608870	125820	656961	878142	669070
Q8TF66	Leucine-rich repeat-containing protein 15 OS=Homo sapiens GN=LRRC15 PE=2 SV=2	2	5.18												5.70039e+06
Q9HBW1	Leucine-rich repeat-containing protein 4 OS=Homo sapiens GN=LRRC4 PE=1 SV=2	1	30.31	1.24607e+06	2.10919e+06	3.43112e+06	1.56613e+06	3.34991e+06	1.13646e+06	443054	4.03071e+06	3.13439e+06	2.69554e+06	2.53384e+06	1.71767e+06	1.90601e+06	1.36999e+06	1.03471e+06	1.21285e+06
Q9H9A6	Leucine-rich repeat-containing protein 40 OS=Homo sapiens GN=LRRC40 PE=1 SV=1	1	13.62				3.07539e+06						1.98884e+06	838273	1.0643e+06		2.343e+06		1.68547e+06
Q96CN5	Leucine-rich repeat-containing protein 45 OS=Homo sapiens GN=LRRC45 PE=1 SV=1	1	2.17		421460	624493		470222	494764	454583	299252	244559	185629	402591		379450	617165	442130	211700
Q9NT99	Leucine-rich repeat-containing protein 4B OS=Homo sapiens GN=LRRC4B PE=2 SV=3	15	296.06	2.4099e+07	2.44117e+07	5.06954e+07	1.8255e+07	4.90946e+07	3.15208e+07	2.82608e+07	2.44461e+07	2.56024e+07	2.24574e+07	3.21423e+07	2.9856e+07	1.4122e+07	4.4034e+07	3.40241e+07	3.12686e+07
Q9HCJ2	Leucine-rich repeat-containing protein 4C OS=Homo sapiens GN=LRRC4C PE=1 SV=1	2	44.59	1.24607e+06	3.05783e+06	5.29786e+06	2.29242e+06	5.21713e+06	2.24034e+06	1.57579e+06	4.70614e+06	3.83715e+06	3.20599e+06	3.55148e+06	2.87576e+06	2.29812e+06	2.87025e+06	2.1566e+06	2.0192e+06
Q8N4P6	Leucine-rich repeat-containing protein 71 OS=Homo sapiens GN=LRRC71 PE=2 SV=1	1	0	1.49051e+06	1.47008e+06	980501	4.42865e+06	1.47802e+06	1.54041e+06	2.2437e+06	2.96777e+06	2.89145e+06	3.79986e+06	2.89563e+06	880453	4.61501e+06	711009	1.24495e+06	2.2663e+06
Q96JA1	Leucine-rich repeats and immunoglobulin-like domains protein 1 OS=Homo sapiens GN=LRIG1 PE=1 SV=2	2	6.94		588593	498282	606395	498304		588401	881387	463242	564763	94390.3	210487	560316	395382	313510	423457
Q9UIQ6	Leucyl-cystinyl aminopeptidase OS=Homo sapiens GN=LNPEP PE=1 SV=3	1	3.5		172486	170360	240658	153789	202324	384305				146573		132778	86510.8	247612
P30740	Leukocyte elastase inhibitor OS=Homo sapiens GN=SERPINB1 PE=1 SV=1	6	85.35	3.16894e+06	3.90034e+06	3.31611e+06	2.78031e+06	2.18842e+06	6.16596e+06	4.89572e+06	2.00985e+06	2.50589e+06	2.10719e+06	3.30894e+06	3.28981e+06	1.48179e+06	4.09502e+06	6.08282e+06	4.94839e+06
Q96B70	Leukocyte receptor cluster member 9 OS=Homo sapiens GN=LENG9 PE=2 SV=2	1	2.24			923574	5.25485e+06	3.50815e+06	3.7259e+06	8.10495e+06	2.66757e+06	5.59393e+06	4.87618e+06		605605	5.0028e+06	863268	607777	2.29177e+06
Q08722	Leukocyte surface antigen CD47 OS=Homo sapiens GN=CD47 PE=1 SV=1	1	1.64	227250	316894	326940	302865	188646	327150	492088	323014	197907	367974	257556	420357	381827	764084		208410
Q9UHB6	LIM domain and actin-binding protein 1 OS=Homo sapiens GN=LIMA1 PE=1 SV=1	1	6.28
Q13449	Limbic system-associated membrane protein OS=Homo sapiens GN=LSAMP PE=1 SV=2	4	20.39		1.23748e+06	876907	528691	883988	769212	1.09312e+06	827647	1.09984e+06	650372	1.05665e+06	1.20668e+06	504862	983219	1.23074e+06	614672
Q86X29	Lipolysis-stimulated lipoprotein receptor OS=Homo sapiens GN=LSR PE=1 SV=4	4	67.69	1.09468e+06	2.05e+06	1.2489e+06	779960	1.21656e+06	1.49309e+06	2.22578e+06	741184	383895	666858	1.16468e+06	2.00283e+06	309574	1.53469e+06	1.97641e+06	1.44694e+06
P18428	Lipopolysaccharide-binding protein OS=Homo sapiens GN=LBP PE=1 SV=3	13	391.82	1.1347e+07	6.34552e+06	3.60922e+07	1.66019e+07	2.03832e+07	1.48869e+07	9.4095e+06	1.1305e+07	1.25026e+07	1.78288e+07	1.25818e+07	1.69562e+07	2.28423e+07	9.05193e+06	7.15338e+06	1.34649e+07
P00338	L-lactate dehydrogenase A chain OS=Homo sapiens GN=LDHA PE=1 SV=2	7	140.74	3.68219e+07	1.31286e+07	1.00963e+07	8.33644e+06	1.00331e+07	5.11619e+06	8.90825e+06	7.27767e+06	9.45347e+06	8.5662e+06	1.30845e+07	7.63727e+06	1.62717e+06	7.98372e+06	1.22746e+07	6.70287e+06
P07195	L-lactate dehydrogenase B chain OS=Homo sapiens GN=LDHB PE=1 SV=2	13	225.79	6.82978e+07	6.09465e+07	2.39411e+07	2.28153e+07	3.3183e+07	3.18088e+07	3.99294e+07	2.70408e+07	3.24277e+07	2.68571e+07	4.30044e+07	2.15032e+07	9.34805e+06	2.23942e+07	5.6033e+07	2.75633e+07
P51884	Lumican OS=Homo sapiens GN=LUM PE=1 SV=2	11	434.29	2.38186e+07	3.90337e+07	4.32743e+07	3.68073e+07	2.5795e+07	2.35428e+07	2.8227e+07	2.61999e+07	3.1664e+07	4.2303e+07	2.47966e+07	4.63028e+07	4.55668e+07	3.83542e+07	2.838e+07	3.16007e+07
Q6UWN0	Ly6/PLAUR domain-containing protein 4 OS=Homo sapiens GN=LYPD4 PE=2 SV=2	1	0
Q9Y2K7	Lysine-specific demethylase 2A OS=Homo sapiens GN=KDM2A PE=1 SV=3	1	3.41	2.11181e+06	781642	1.19913e+06	420072	1.03554e+06	731597	647055		530498	571092	683947			1.43962e+06	826317	591779
O15054	Lysine-specific demethylase 6B OS=Homo sapiens GN=KDM6B PE=1 SV=4	1	0
Q92633	Lysophosphatidic acid receptor 1 OS=Homo sapiens GN=LPAR1 PE=1 SV=3	1	0	473765												74888			75753.8
P38571	Lysosomal acid lipase/cholesteryl ester hydrolase OS=Homo sapiens GN=LIPA PE=1 SV=2	2	22.51	2.41392e+06	1.19289e+06	2.38147e+06	579298	1.6395e+06	1.66379e+06	1.48829e+06	575425	880199	365404	1.25161e+06	2.44697e+06	1.16786e+06	2.40293e+06	1.51659e+06	1.51348e+06
P11117	Lysosomal acid phosphatase OS=Homo sapiens GN=ACP2 PE=1 SV=3	6	22.57	1.75779e+06	481961	3.44944e+06	237439	2.48648e+06	1.6642e+06	1.41466e+06	719465	1.17888e+06	238901	1.33821e+06	1.67924e+06	396089	2.59218e+06	1.53142e+06	615579
P10253	Lysosomal alpha-glucosidase OS=Homo sapiens GN=GAA PE=1 SV=4	8	135.07	7.97107e+06	5.24783e+06	6.46402e+06	2.25475e+06	3.46598e+06	7.28942e+06	8.05134e+06	2.95044e+06	2.64801e+06	1.52742e+06	2.25973e+06	7.64232e+06	2.88926e+06	7.52017e+06	6.99421e+06	1.00003e+06
O00754	Lysosomal alpha-mannosidase OS=Homo sapiens GN=MAN2B1 PE=1 SV=3	3	8.94		361301	700751	340108	622696	446908	490710	382638	137572	261935	622554	537611	165231	498000	584633	260116
P10619	Lysosomal protective protein OS=Homo sapiens GN=CTSA PE=1 SV=2	2	9.72	95909.9	595514	623541	339353	562961	428751	183591	203025	215794	190060	626374	466403	631689	454524	650589	472746
P42785	Lysosomal Pro-X carboxypeptidase OS=Homo sapiens GN=PRCP PE=1 SV=1	12	316.37	7.08665e+06	4.08527e+07	1.83885e+07	2.2851e+07	2.75817e+07	3.52685e+07	5.0714e+07	2.46714e+07	2.91021e+07	5.59752e+06	3.32291e+07	1.8616e+07	1.75891e+07	1.63444e+07	4.74231e+07	2.51126e+07
P11279	Lysosome-associated membrane glycoprotein 1 OS=Homo sapiens GN=LAMP1 PE=1 SV=3	1	0	1.05709e+06	938797		647406		854988	850193	1.31119e+06	961099		2.37194e+06	935366	622571	1.26915e+06	898060	549075
P61626	Lysozyme C OS=Homo sapiens GN=LYZ PE=1 SV=1	3	6.06	3.35498e+06	1.47816e+06	901967	1.55739e+06	849316	1.36854e+06	635469	1.12011e+06	1.66219e+06	250947	1.78731e+06	516435	764808	1.09161e+06	1.21714e+06	796530
Q08397	Lysyl oxidase homolog 1 OS=Homo sapiens GN=LOXL1 PE=1 SV=2	2	0	224067	422441	432025	275041	318377	379553	530304	308495	269394	214266	288620	420129	359534	546588	404036	263215
P07333	Macrophage colony-stimulating factor 1 receptor OS=Homo sapiens GN=CSF1R PE=1 SV=2	4	76.31	1.66429e+06	9.46076e+06	1.42186e+06	3.78821e+06	3.14687e+06	4.83527e+06	8.0835e+06	6.84675e+06	3.81141e+06	4.5205e+06	5.88779e+06	1.39495e+06	2.32829e+06	465387	9.29464e+06	7.04538e+06
P22897	Macrophage mannose receptor 1 OS=Homo sapiens GN=MRC1 PE=1 SV=1	1	4.53		775928		252078											514288	599095
P40121	Macrophage-capping protein OS=Homo sapiens GN=CAPG PE=1 SV=2	8	109.62	6.03009e+06	4.98807e+06	4.25941e+06	3.03509e+06	2.31264e+06	4.12559e+06	3.80924e+06	1.80183e+06	3.39048e+06	2.21238e+06	3.50157e+06	8.07839e+06	2.48335e+06	4.16078e+06	4.77185e+06	3.07983e+06
Q6ZUA9	Maestro heat-like repeat family member 5 OS=Homo sapiens GN=MROH5 PE=2 SV=2	1	0													1.11826e+06		969089	1.38007e+06
Q9NZW5	MAGUK p55 subfamily member 6 OS=Homo sapiens GN=MPP6 PE=1 SV=2	1	0	834465	660545	1.12707e+06	475521	1.04504e+06	723527	922125	541420	535262	345471	572559	1.03602e+06	420970	1.25354e+06	906925	673798
Q8N468	Major facilitator superfamily domain-containing protein 4A OS=Homo sapiens GN=MFSD4A PE=2 SV=3	1	0
P04156	Major prion protein OS=Homo sapiens GN=PRNP PE=1 SV=1	8	492.67	4.58876e+08	8.41356e+07	8.58045e+07	4.10943e+07	7.31928e+07	5.94223e+07	6.80668e+07	5.68996e+07	5.67883e+07	4.38453e+07	4.70577e+07	4.61307e+07	3.42032e+07	8.11574e+07	4.33652e+07	5.29242e+07
P40925	Malate dehydrogenase, cytoplasmic OS=Homo sapiens GN=MDH1 PE=1 SV=4	9	212.31	1.67838e+07	3.49463e+07	9.71839e+06	1.82098e+07	1.73077e+07	2.06859e+07	2.66734e+07	1.61105e+07	2.12653e+07	2.12933e+07	3.18198e+07	9.61416e+06	6.13676e+06	1.04477e+07	4.32869e+07	2.57504e+07
P40926	Malate dehydrogenase, mitochondrial OS=Homo sapiens GN=MDH2 PE=1 SV=3	4	45.9	6.27119e+06	1.03379e+07	8.70077e+06	4.06435e+06	8.84964e+06	2.45472e+06	6.82835e+06	8.48421e+06	6.42341e+06	255468	1.06771e+07	7.39722e+06	2.86061e+06	1.09787e+06	1.93316e+06	1.50077e+06
Q8NFP4	MAM domain-containing glycosylphosphatidylinositol anchor protein 1 OS=Homo sapiens GN=MDGA1 PE=1 SV=1	7	90.8	1.55641e+06	4.44146e+06	4.04137e+06	1.03872e+06	5.00301e+06	3.42245e+06	4.37912e+06	2.26917e+06	2.09014e+06	577001	2.13283e+06	1.10465e+06	473770	4.35078e+06	3.84455e+06	2.40248e+06
Q7Z553	MAM domain-containing glycosylphosphatidylinositol anchor protein 2 OS=Homo sapiens GN=MDGA2 PE=1 SV=2	5	124.05	1.83181e+06	3.05022e+06	3.01768e+06	3.30554e+06	3.68054e+06	3.42385e+06	2.60834e+06	886810	1.68154e+06	1.15396e+06	3.11384e+06	1.7816e+06	423499	2.04425e+06	3.10787e+06	1.99222e+06
Q7Z304	MAM domain-containing protein 2 OS=Homo sapiens GN=MAMDC2 PE=2 SV=3	1	3.41		272716	529768	299597	388759	248125	202183	745667	658935	654574	561067	166359	604118	127428	237127	432040
P48740	Mannan-binding lectin serine protease 1 OS=Homo sapiens GN=MASP1 PE=1 SV=3	1	42.47
P33908	Mannosyl-oligosaccharide 1,2-alpha-mannosidase IA OS=Homo sapiens GN=MAN1A1 PE=1 SV=3	35	814.99	6.89306e+07	9.59967e+07	1.04153e+08	5.37062e+07	9.55747e+07	9.59828e+07	9.27944e+07	6.42886e+07	7.66112e+07	5.53785e+07	8.44657e+07	8.99353e+07	4.60398e+07	9.86613e+07	9.66581e+07	8.3406e+07
O60476	Mannosyl-oligosaccharide 1,2-alpha-mannosidase IB OS=Homo sapiens GN=MAN1A2 PE=1 SV=1	4	59.43	175386	2.32741e+06	580115	1.34417e+06	1.9562e+06	2.58092e+06	1.45257e+06	838948	1.07734e+06	859412	2.20394e+06	261806	574894	860272	1.69639e+06	1.31476e+06
Q9NR34	Mannosyl-oligosaccharide 1,2-alpha-mannosidase IC OS=Homo sapiens GN=MAN1C1 PE=1 SV=1	13	329.36	4.18478e+07	3.0816e+07	3.72505e+07	1.32636e+07	2.98042e+07	2.39383e+07	2.64413e+07	1.9643e+07	2.59021e+07	2.16932e+07	2.37701e+07	2.98667e+07	1.95841e+07	3.66694e+07	3.91156e+07	2.55889e+07
Q96AM1	Mas-related G-protein coupled receptor member F OS=Homo sapiens GN=MRGPRF PE=2 SV=1	1	0		189151	460324	164734	171766		628515	260521		358588	163826	718233	588438	208157	310665
P10721	Mast/stem cell growth factor receptor Kit OS=Homo sapiens GN=KIT PE=1 SV=1	1	0		1.21606e+06	348033	306821	491177	435403	816882	492976	853930	269676	774449	345996	138015	71097.3	1.08032e+06	691649
O00339	Matrilin-2 OS=Homo sapiens GN=MATN2 PE=1 SV=4	4	24.34		1.41665e+06	1.95797e+06	1.16228e+06	763262	1.90189e+06	695567	864768	1.15444e+06	1.5791e+06	966974	1.38684e+06	932921	1.7724e+06	1.68856e+06	1.32776e+06
O15232	Matrilin-3 OS=Homo sapiens GN=MATN3 PE=1 SV=2	4	44.32	1.15525e+06	998887	2.52538e+06	1.01936e+06	1.42827e+06	1.37542e+06	1.1151e+06	945657	655523	1.11613e+06	908409	2.20627e+06	1.55533e+06	2.86838e+06	1.6409e+06	1.28447e+06
P09237	Matrilysin OS=Homo sapiens GN=MMP7 PE=1 SV=1	1	8.68	8.72726e+06	5.36453e+06	4.57537e+06	5.68154e+06	4.11228e+06	4.20208e+06	3.91566e+06	3.22362e+06	3.46181e+06	4.32826e+06	5.01028e+06	3.40615e+06	3.76041e+06	3.41731e+06	2.69748e+06	2.8907e+06
P08493	Matrix Gla protein OS=Homo sapiens GN=MGP PE=1 SV=2	2	51.72	2.81606e+07	7.54279e+06	5.40674e+06	2.82002e+06	3.68914e+06	6.23083e+06	5.52671e+06	6.15992e+06	3.97738e+06	4.4794e+06	5.26589e+06	4.46782e+06	3.85114e+06	1.04962e+07	7.05437e+06	3.27919e+06
Q9ULZ9	Matrix metalloproteinase-17 OS=Homo sapiens GN=MMP17 PE=1 SV=4	1	0
Q05BQ5	MBT domain-containing protein 1 OS=Homo sapiens GN=MBTD1 PE=1 SV=2	1	1.74										242743	321986		181041
Q96LZ2	Melanoma-associated antigen B10 OS=Homo sapiens GN=MAGEB10 PE=1 SV=4	1	1.85			292924	146884					267776	180467		93574.8	124940	385938	416570	323537
P08582	Melanotransferrin OS=Homo sapiens GN=MELTF PE=1 SV=2	1	15.26	899753	165399	189438	122873	195819	61094.3	775156		152958	81388.4	69103.2	403134	341401		363667	117908
Q96JA4	Membrane-spanning 4-domains subfamily A member 14 OS=Homo sapiens GN=MS4A14 PE=2 SV=2	1	3.7	250099		337663	392108	40286.1			286711		128208		70726		75112.8	241040	51632.1
P01033	Metalloproteinase inhibitor 1 OS=Homo sapiens GN=TIMP1 PE=1 SV=1	1	18.34	231061			1.19319e+06		139067		1.38312e+06					1.21875e+06			1.54289e+06
P16035	Metalloproteinase inhibitor 2 OS=Homo sapiens GN=TIMP2 PE=1 SV=2	2	63.92	1.22203e+06	2.68659e+06	2.75847e+06	1.37593e+06	1.43868e+06	1.88693e+06	2.12201e+06	1.27213e+06	1.22165e+06	1.72106e+06	1.74953e+06	3.4133e+06	1.98555e+06	2.89268e+06	2.52937e+06	1.49382e+06
Q658P3	Metalloreductase STEAP3 OS=Homo sapiens GN=STEAP3 PE=1 SV=2	1	11.95			2.18607e+06		3.51718e+06	1.84365e+06	1.51689e+06		352822			1.07996e+06	1.58088e+06
Q9UJH8	Meteorin OS=Homo sapiens GN=METRN PE=2 SV=2	4	40.15	4.06194e+06	1.506e+06	3.47571e+06	1.04678e+06	2.79169e+06	1.81079e+06	1.59262e+06	2.32942e+06	1.21356e+06	1.12672e+06	1.2245e+06	4.20907e+06	1.49151e+06	4.68259e+06	2.63504e+06	1.44059e+06
Q641Q3	Meteorin-like protein OS=Homo sapiens GN=METRNL PE=2 SV=1	5	30.51	3.85693e+06	4.50009e+06	5.97904e+06	2.34015e+06	4.40776e+06	5.65912e+06	5.79964e+06	4.33504e+06	4.02948e+06	3.23726e+06	6.28198e+06	8.493e+06	4.36777e+06	7.84179e+06	6.18873e+06	4.88576e+06
Q6N021	Methylcytosine dioxygenase TET2 OS=Homo sapiens GN=TET2 PE=1 SV=3	1	0	3.20839e+06		1.15651e+06								38546.1			1.23644e+06
Q03426	Mevalonate kinase OS=Homo sapiens GN=MVK PE=1 SV=1	1	43.96	5.22595e+06	2.80711e+06	3.0155e+06	2.15475e+06	2.98533e+06	2.94108e+06	3.21151e+06	2.47958e+06	2.44921e+06	2.53701e+06	2.67656e+06	3.73003e+06	2.516e+06	4.05985e+06	3.44287e+06	2.46342e+06
P55083	Microfibril-associated glycoprotein 4 OS=Homo sapiens GN=MFAP4 PE=1 SV=2	2	61.42	303026	7.80387e+06	4.58239e+06	2.64149e+06	2.77533e+06	2.04324e+06	3.78749e+06	3.7533e+06	2.74966e+06	2.64079e+06	4.26717e+06	3.58406e+06	2.06915e+06	1.54337e+06	4.83035e+06	2.93399e+06
P55081	Microfibrillar-associated protein 1 OS=Homo sapiens GN=MFAP1 PE=1 SV=2	1	0	1.34398e+06	1.4907e+06	2.60383e+06	3.52522e+06	2.69904e+06	2.1029e+06	1.94042e+06	3.07541e+06	2.23034e+06	2.48888e+06	1.84431e+06	2.28751e+06	3.44034e+06	2.51343e+06	2.60687e+06	4.17235e+06
Q9UPN3	Microtubule-actin cross-linking factor 1, isoforms 1/2/3/5 OS=Homo sapiens GN=MACF1 PE=1 SV=4	1	2	477656	2.02485e+06	1.04791e+06	5.46866e+06	1.16439e+06	1.6823e+06	3.66927e+06	1.07561e+07	3.38717e+06	4.74259e+06	1.03554e+06	1.76677e+06	7.93768e+06		4.01511e+06	1.16672e+07
P20774	Mimecan OS=Homo sapiens GN=OGN PE=1 SV=1	19	1167.92	5.02388e+08	3.69895e+08	5.41379e+08	2.69632e+08	3.33959e+08	2.959e+08	3.10091e+08	2.73645e+08	2.99161e+08	3.29648e+08	3.23181e+08	4.96881e+08	3.62596e+08	4.97124e+08	2.98733e+08	3.45158e+08
O95140	Mitofusin-2 OS=Homo sapiens GN=MFN2 PE=1 SV=3	1	1.91		146833	141472	85642.2	153269				177292		152702	88610.1
P28482	Mitogen-activated protein kinase 1 OS=Homo sapiens GN=MAPK1 PE=1 SV=3	1	0
P31152	Mitogen-activated protein kinase 4 OS=Homo sapiens GN=MAPK4 PE=1 SV=2	1	0		376904	390678	363052		174798	240121	298021	274010	268435	275216			126040	378821	286713
P26038	Moesin OS=Homo sapiens GN=MSN PE=1 SV=3	11	228.33	8.65673e+06	1.02761e+07	6.73744e+06	8.06227e+06	2.96384e+06	6.15065e+06	9.63999e+06	6.63911e+06	5.36529e+06	6.8501e+06	5.59132e+06	5.19537e+06	6.45626e+06	7.02573e+06	8.05863e+06	3.62884e+06
P53985	Monocarboxylate transporter 1 OS=Homo sapiens GN=SLC16A1 PE=1 SV=3	3	24.42	944178	765489	912259	476224	382054	638308	2.10549e+06	421071	213309	145235	121482	1.30011e+06	558057	1.90227e+06	1.63394e+06	543242
P08571	Monocyte differentiation antigen CD14 OS=Homo sapiens GN=CD14 PE=1 SV=2	17	1538.4	2.36072e+08	1.24435e+08	2.76862e+08	1.36731e+08	1.96134e+08	2.04255e+08	1.33101e+08	1.50524e+08	1.67419e+08	1.75455e+08	2.09116e+08	1.95561e+08	1.56678e+08	2.18148e+08	1.33221e+08	1.67156e+08
Q6UB35	Monofunctional C1-tetrahydrofolate synthase, mitochondrial OS=Homo sapiens GN=MTHFD1L PE=1 SV=1	2	0		1.43556e+06	853890	1.01499e+06	878044	981494		622236				1.50415e+06	674967	1.67289e+06	1.00525e+06	596019
Q8WXI7	Mucin-16 OS=Homo sapiens GN=MUC16 PE=1 SV=3	3	15.88	1.37206e+06	7.18988e+06	3.50137e+06	3.13629e+06	3.95882e+06	2.67421e+06	5.44539e+06	4.95118e+06	3.96076e+06	4.05056e+06	6.15316e+06	3.69765e+06	3.7167e+06	3.36347e+06	4.43962e+06	4.56767e+06
P08183	Multidrug resistance protein 1 OS=Homo sapiens GN=ABCB1 PE=1 SV=3	1	0	322963	54849.6			455790	472063	492778	408041	406294		406333	396532	267376	674951	468946	331162
Q9H8L6	Multimerin-2 OS=Homo sapiens GN=MMRN2 PE=1 SV=2	1	8.71	1.9129e+06	1.30154e+06	1.57628e+06	667173	1.0109e+06	1.22329e+06	970241	729264	974964	716770	1.41184e+06	1.41207e+06	641682	1.36812e+06	925943	610957
Q7Z7M0	Multiple epidermal growth factor-like domains protein 8 OS=Homo sapiens GN=MEGF8 PE=1 SV=2	21	358.92	4.25622e+06	2.40736e+07	6.83882e+06	8.97335e+06	2.09343e+07	1.48857e+07	1.8692e+07	1.12323e+07	1.49418e+07	8.91505e+06	1.67135e+07	5.2927e+06	2.38467e+06	2.67212e+07	2.68185e+07	1.65484e+07
Q9UNW1	Multiple inositol polyphosphate phosphatase 1 OS=Homo sapiens GN=MINPP1 PE=1 SV=1	6	155.74	8.14036e+06	1.14516e+07	1.34012e+07	8.15392e+06	1.34689e+07	9.4263e+06	8.43674e+06	8.84218e+06	9.08892e+06	9.12832e+06	1.02305e+07	1.22858e+07	1.02819e+07	1.01415e+07	1.03881e+07	9.30171e+06
Q96S97	Myeloid-associated differentiation marker OS=Homo sapiens GN=MYADM PE=1 SV=2	1	6.12			108582	223852		176338	250617					542234
Q969H8	Myeloid-derived growth factor OS=Homo sapiens GN=MYDGF PE=1 SV=1	2	6.75	328303	853577	208262	236755	333965	878380	659382	357952	474459	297347	568679		164922	366584	847800	683752
Q99972	Myocilin OS=Homo sapiens GN=MYOC PE=1 SV=2	20	216.87	1.3739e+07	8.03331e+06	1.39859e+07	8.72567e+06	2.66886e+07	1.13857e+07	1.61626e+07	6.61139e+06	1.4204e+07	1.05214e+07	1.32344e+07	1.67101e+07	4.91733e+07	1.5624e+07	2.36325e+07	6.4087e+06
P14649	Myosin light chain 6B OS=Homo sapiens GN=MYL6B PE=1 SV=1	1	0	1.06384e+06		177023											107274
P60660	Myosin light polypeptide 6 OS=Homo sapiens GN=MYL6 PE=1 SV=2	2	2.08	1.06384e+06		177023											107274
P12882	Myosin-1 OS=Homo sapiens GN=MYH1 PE=1 SV=3	1	0												487008
P35580	Myosin-10 OS=Homo sapiens GN=MYH10 PE=1 SV=3	1	4.35	789813	74564.7	100497	78805.4					56373	94913.2	65835.4	138367	99827.1
Q9UKX3	Myosin-13 OS=Homo sapiens GN=MYH13 PE=2 SV=2	1	0												487008
Q9UKX2	Myosin-2 OS=Homo sapiens GN=MYH2 PE=1 SV=1	1	0												487008
Q9Y623	Myosin-4 OS=Homo sapiens GN=MYH4 PE=2 SV=2	1	0												487008
P13533	Myosin-6 OS=Homo sapiens GN=MYH6 PE=1 SV=5	1	0												487008
P13535	Myosin-8 OS=Homo sapiens GN=MYH8 PE=1 SV=3	1	0												487008
P35579	Myosin-9 OS=Homo sapiens GN=MYH9 PE=1 SV=4	1	4.95	2.22224e+06	1.03433e+06	1.10942e+06	706793	887570	953765	1.02652e+06	511573	890289	878760	810631	884815	747605	1.39121e+06	431067	184806
P29966	Myristoylated alanine-rich C-kinase substrate OS=Homo sapiens GN=MARCKS PE=1 SV=4	5	101.93	1.25615e+07	1.95149e+06	3.46558e+06	1.75427e+06	1.19871e+06	3.06553e+06	4.74976e+06	2.67772e+06	967026	3.35179e+06	2.42174e+06	2.83503e+06	2.74337e+06	6.10508e+06	1.39299e+06	1.5653e+06
P20933	N(4)-(beta-N-acetylglucosaminyl)-L-asparaginase OS=Homo sapiens GN=AGA PE=1 SV=2	1	6.65	3.33244e+06	4.86986e+06	2.97133e+06	1.94593e+06	5.66941e+06	2.42497e+06	2.32609e+06	5.07171e+06	4.31009e+06	3.94501e+06	4.18663e+06	1.40706e+06	1.58257e+06	1.33663e+06	3.93222e+06	3.43714e+06
O94760	N(G),N(G)-dimethylarginine dimethylaminohydrolase 1 OS=Homo sapiens GN=DDAH1 PE=1 SV=3	2	8.52	7.85317e+06	5.1934e+06	7.81723e+06	7.20483e+06	7.07446e+06	7.41169e+06	6.77e+06	6.37056e+06	7.18697e+06	6.2554e+06	5.97925e+06	9.89259e+06	7.92976e+06	4.86254e+06	7.2387e+06	5.85505e+06
O95865	N(G),N(G)-dimethylarginine dimethylaminohydrolase 2 OS=Homo sapiens GN=DDAH2 PE=1 SV=1	2	9.98	6.40014e+06	1.84845e+06	3.63326e+06	1.24554e+06	1.91547e+06	1.72645e+06	1.73365e+06	907400	1.4257e+06	1.13936e+06	1.50729e+06	2.46353e+06	960388	2.58763e+06	1.56215e+06	1.43084e+06
O14745	Na(+)/H(+) exchange regulatory cofactor NHE-RF1 OS=Homo sapiens GN=SLC9A3R1 PE=1 SV=4	4	52.74	1.07391e+07	1.21861e+06	1.65994e+06	694003	119986	908733	4.33561e+06	791766		43759.3		2.44731e+06	1.33244e+06	1.7612e+06	1.56489e+06	604720
Q86SF2	N-acetylgalactosaminyltransferase 7 OS=Homo sapiens GN=GALNT7 PE=1 SV=1	9	163.4	2.70335e+07	1.2368e+07	2.09349e+07	8.49404e+06	1.68632e+07	1.58663e+07	1.70813e+07	1.19088e+07	1.30816e+07	1.07582e+07	1.67586e+07	1.90214e+07	7.55613e+06	2.04398e+07	1.85447e+07	1.47021e+07
Q9UJJ9	N-acetylglucosamine-1-phosphotransferase subunit gamma OS=Homo sapiens GN=GNPTG PE=1 SV=1	5	271.31	9.90217e+06	1.43225e+07	1.44902e+07	8.01958e+06	1.43166e+07	1.05854e+07	1.17214e+07	8.61443e+06	1.08565e+07	9.38116e+06	1.11861e+07	1.6583e+07	1.1337e+07	1.55231e+07	1.43574e+07	1.12427e+07
Q9NY97	N-acetyllactosaminide beta-1,3-N-acetylglucosaminyltransferase 2 OS=Homo sapiens GN=B3GNT2 PE=1 SV=2	4	12.69	3.2213e+06	1.45571e+06	2.93507e+06	830688	1.73791e+06	1.70343e+06	1.42842e+06	466796	1.24931e+06	1.18509e+06	1.89007e+06	862039	766418	2.95108e+06	1.80332e+06	922781
Q96PD5	N-acetylmuramoyl-L-alanine amidase OS=Homo sapiens GN=PGLYRP2 PE=1 SV=1	17	718.6	7.7991e+06	2.23113e+07	5.11771e+07	5.7892e+07	3.90219e+07	2.63079e+07	1.97484e+07	3.33164e+07	3.74684e+07	4.19965e+07	1.9379e+07	5.04025e+07	4.78414e+07	2.19111e+07	2.92297e+07	5.70746e+07
Q8NCW5	NAD(P)H-hydrate epimerase OS=Homo sapiens GN=NAXE PE=1 SV=2	4	14.3	645681	1.973e+06	710760	866890	904765	1.06609e+06	871200	743234	1.08318e+06	531286	1.35119e+06	128046	266322	320776	838190	722600
Q8NFA2	NADPH oxidase organizer 1 OS=Homo sapiens GN=NOXO1 PE=1 SV=1	1	4.32
Q15223	Nectin-1 OS=Homo sapiens GN=NECTIN1 PE=1 SV=3	2	22.37		2.04163e+06	1.69111e+06	1.03419e+06	1.77489e+06	1.33265e+06	1.85955e+06	1.59777e+06	1.44156e+06	1.64494e+06	2.30726e+06	1.34448e+06	652886	1.00113e+06	2.43912e+06	1.8414e+06
Q92859	Neogenin OS=Homo sapiens GN=NEO1 PE=1 SV=2	40	1527.83	1.39216e+08	2.29796e+08	2.10563e+08	1.04983e+08	2.20185e+08	2.1632e+08	2.47183e+08	1.50609e+08	1.55632e+08	1.12264e+08	2.2068e+08	1.45398e+08	6.59273e+07	1.43252e+08	1.96504e+08	1.74401e+08
O60500	Nephrin OS=Homo sapiens GN=NPHS1 PE=1 SV=1	1	0	6.57689e+06	5.13156e+06	2.04683e+06	1.33036e+06	4.50132e+06	5.4079e+06	2.65177e+06	1.84001e+06	2.80074e+06	2.6691e+06	2.90124e+06	1.9486e+06	825127	2.27143e+06	4.6677e+06	2.88417e+06
P43146	Netrin receptor DCC OS=Homo sapiens GN=DCC PE=1 SV=2	17	340.69	1.32949e+07	1.53856e+07	2.33196e+07	7.97868e+06	2.51093e+07	2.53987e+07	2.25017e+07	1.08465e+07	9.50309e+06	9.03515e+06	1.49015e+07	1.52248e+07	4.45218e+06	1.95747e+07	2.00321e+07	1.66671e+07
Q9Y2I2	Netrin-G1 OS=Homo sapiens GN=NTNG1 PE=1 SV=3	4	58.63	312305	1.44543e+06	1.33632e+06	1.03599e+06	1.88821e+06	1.78576e+06	1.26724e+06	1.81671e+06	1.37437e+06	1.24459e+06	2.08671e+06	880463	1.09457e+06	1.79035e+06	2.28083e+06	1.98997e+06
Q9ULJ8	Neurabin-1 OS=Homo sapiens GN=PPP1R9A PE=1 SV=2	1	0	2.79032e+06	5.08307e+06		4.10514e+06		4.16864e+06		5.36141e+06	3.06432e+06	4.87703e+06	4.92971e+06
Q96SB3	Neurabin-2 OS=Homo sapiens GN=PPP1R9B PE=1 SV=2	1	0
P13591	Neural cell adhesion molecule 1 OS=Homo sapiens GN=NCAM1 PE=1 SV=3	26	1051.49	5.84299e+07	2.36923e+08	9.68554e+07	9.1172e+07	1.63746e+08	1.65817e+08	1.48473e+08	1.26108e+08	1.26344e+08	1.19961e+08	1.83406e+08	8.59602e+07	6.93136e+07	1.10791e+08	1.73387e+08	1.59591e+08
O15394	Neural cell adhesion molecule 2 OS=Homo sapiens GN=NCAM2 PE=1 SV=2	32	1111.17	5.95262e+07	1.25347e+08	1.03562e+08	8.06291e+07	1.47061e+08	1.32923e+08	1.06314e+08	7.44649e+07	1.02725e+08	9.52537e+07	1.57129e+08	7.31788e+07	5.50262e+07	1.01679e+08	1.36294e+08	1.34874e+08
P32004	Neural cell adhesion molecule L1 OS=Homo sapiens GN=L1CAM PE=1 SV=2	8	38.33	1.63739e+07	4.96117e+06	1.69197e+06	2.25217e+06	7.50134e+06	3.40179e+06	5.11279e+06	3.2128e+06	7.70922e+06	2.17605e+06	3.56102e+06	1.56936e+06	959350	1.99906e+06	6.23567e+06	3.38068e+06
O00533	Neural cell adhesion molecule L1-like protein OS=Homo sapiens GN=CHL1 PE=1 SV=4	41	1755.85	2.43513e+08	3.53318e+08	2.65223e+08	1.75414e+08	3.88247e+08	3.31791e+08	3.54471e+08	2.23424e+08	2.28179e+08	1.85048e+08	3.34535e+08	2.68962e+08	9.26378e+07	3.58209e+08	5.29351e+08	3.85176e+08
Q9ULB1	Neurexin-1 OS=Homo sapiens GN=NRXN1 PE=2 SV=1	37	1427.59	1.10426e+08	1.14815e+08	1.86604e+08	6.766e+07	1.59802e+08	1.62987e+08	1.29852e+08	9.2754e+07	1.07054e+08	7.52604e+07	1.1282e+08	1.14634e+08	4.8857e+07	1.8332e+08	1.483e+08	1.42509e+08
Q9P2S2	Neurexin-2 OS=Homo sapiens GN=NRXN2 PE=2 SV=1	31	1322.58	1.77789e+08	1.79509e+08	2.70795e+08	8.50462e+07	2.43971e+08	2.83365e+08	2.45126e+08	1.40662e+08	1.5063e+08	1.07271e+08	1.72895e+08	1.83351e+08	4.41797e+07	3.39585e+08	2.69381e+08	1.7918e+08
P58401	Neurexin-2-beta OS=Homo sapiens GN=NRXN2 PE=1 SV=1	3	351.77	2.14064e+06	5.51657e+06	6.35181e+06	2.08543e+06	4.21466e+06	9.71676e+06	4.78984e+06	2.74915e+06	3.03521e+06	3.69624e+06	3.26387e+06	3.16844e+06	355192	7.58163e+06	8.58622e+06	3.66354e+06
Q9Y4C0	Neurexin-3 OS=Homo sapiens GN=NRXN3 PE=1 SV=4	30	1204.6	7.689e+07	1.663e+08	1.82397e+08	7.86971e+07	2.12851e+08	1.94464e+08	1.46572e+08	1.29604e+08	1.59911e+08	1.23803e+08	1.60291e+08	1.16569e+08	4.7293e+07	1.84392e+08	1.95834e+08	1.62005e+08
Q9HDB5	Neurexin-3-beta OS=Homo sapiens GN=NRXN3 PE=1 SV=4	2	360.92	861770	9.09784e+06	7.49461e+06	2.20446e+06	6.07073e+06	8.21484e+06	8.29706e+06	3.94222e+06	5.4337e+06	2.41692e+06	5.52274e+06	4.32718e+06	804803	5.99837e+06	6.40441e+06	4.3418e+06
P58417	Neurexophilin-1 OS=Homo sapiens GN=NXPH1 PE=2 SV=1	1	13.13	836069	726912	861636		134861				295331	115360	248335			428737		444817
O95156	Neurexophilin-2 OS=Homo sapiens GN=NXPH2 PE=2 SV=2	1	3.56
O95157	Neurexophilin-3 OS=Homo sapiens GN=NXPH3 PE=1 SV=3	1	3.83			354891		335096	321633			285964	135423	255371				227612	239857
O14594	Neurocan core protein OS=Homo sapiens GN=NCAN PE=1 SV=3	4	55.38		1.676e+06	790666	883600	1.66486e+06	920140	1.17945e+06	1.06462e+06	1.14334e+06	601115	884206	677273		718268	2.40396e+06	1.34226e+06
P16519	Neuroendocrine convertase 2 OS=Homo sapiens GN=PCSK2 PE=2 SV=2	5	45.63	1.21749e+06	1.18548e+06	2.90462e+06	1.24205e+06	2.10928e+06	1.9797e+06	2.24315e+06	1.12192e+06	858746	866091	1.32038e+06	1.80147e+06	601692	3.55072e+06	2.79376e+06	1.54571e+06
O94856	Neurofascin OS=Homo sapiens GN=NFASC PE=1 SV=4	34	1061.02	6.57401e+07	1.36233e+08	1.28958e+08	7.26244e+07	1.58328e+08	1.60492e+08	1.3609e+08	9.06858e+07	9.23355e+07	6.43486e+07	1.16082e+08	8.46864e+07	4.24666e+07	1.18442e+08	1.76483e+08	1.31211e+08
P12036	Neurofilament heavy polypeptide OS=Homo sapiens GN=NEFH PE=1 SV=4	1	1.72		185742	400987	215942	206733		204951	273509	166300	293880	221646	395834	258577	252307		177700
P07196	Neurofilament light polypeptide OS=Homo sapiens GN=NEFL PE=1 SV=3	1	1.72		185742	400987	215942	206733		204951	273509	166300	293880	221646	395834	258577	252307		177700
P07197	Neurofilament medium polypeptide OS=Homo sapiens GN=NEFM PE=1 SV=3	1	1.72		185742	400987	215942	206733		204951	273509	166300	293880	221646	395834	258577	252307		177700
Q9UM47	Neurogenic locus notch homolog protein 3 OS=Homo sapiens GN=NOTCH3 PE=1 SV=2	1	2.48	596327	97845.2	171394		103200	125169			90734.4	144169	105436	201904		230894	91674.3	100889
Q99466	Neurogenic locus notch homolog protein 4 OS=Homo sapiens GN=NOTCH4 PE=1 SV=2	1	0	744335	202807	171129	220492	132649	204006	205719			222838	89037.6	393413	294209	289452	261723	295128
Q8N2Q7	Neuroligin-1 OS=Homo sapiens GN=NLGN1 PE=1 SV=2	5	251.9	1.76716e+06	3.32456e+06	4.88991e+06	599421	4.27991e+06	3.22596e+06	3.8328e+06	1.93172e+06	2.47513e+06	1.68394e+06	2.72413e+06	3.3434e+06	513479	2.66809e+06	3.04414e+06	2.73872e+06
Q8NFZ4	Neuroligin-2 OS=Homo sapiens GN=NLGN2 PE=1 SV=1	5	193.69	1.18692e+07	8.60122e+06	1.22632e+07	3.9758e+06	1.32845e+07	1.04475e+07	9.28053e+06	5.96046e+06	8.08964e+06	5.44831e+06	6.98949e+06	9.326e+06	1.9513e+06	1.00078e+07	9.83569e+06	8.04509e+06
Q8N0W4	Neuroligin-4, X-linked OS=Homo sapiens GN=NLGN4X PE=1 SV=1	2	85.57			144100		225532				149460	103416		294964		127881	292581
Q8NFZ3	Neuroligin-4, Y-linked OS=Homo sapiens GN=NLGN4Y PE=2 SV=1	2	85.57			144100		225532				149460	103416		294964		127881	292581
Q9HB89	Neuromedin-U receptor 1 OS=Homo sapiens GN=NMUR1 PE=2 SV=1	1	2.77
P17677	Neuromodulin OS=Homo sapiens GN=GAP43 PE=1 SV=1	1	0
Q92823	Neuronal cell adhesion molecule OS=Homo sapiens GN=NRCAM PE=1 SV=3	46	2790.97	2.41077e+08	7.41022e+08	3.84755e+08	3.52344e+08	7.69381e+08	6.57143e+08	5.71804e+08	4.84151e+08	4.57456e+08	4.06697e+08	6.70564e+08	3.15776e+08	1.60704e+08	4.2536e+08	8.91856e+08	7.57841e+08
Q7Z3B1	Neuronal growth regulator 1 OS=Homo sapiens GN=NEGR1 PE=1 SV=3	1	27.83	543307	1.8393e+06	780521	396874	910573	662984	802987	523330	440617	459745	625922	814876	216056	745241	1.01788e+06	675368
P51674	Neuronal membrane glycoprotein M6-a OS=Homo sapiens GN=GPM6A PE=1 SV=2	4	137.33	4.09483e+07	2.27713e+07	2.31531e+07	1.57589e+07	1.37769e+07	1.63845e+07	3.73756e+07	1.48566e+07	9.90211e+06	7.59824e+06	8.17722e+06	3.19869e+07	2.83603e+07	2.49011e+07	2.40498e+07	1.06653e+07
O95502	Neuronal pentraxin receptor OS=Homo sapiens GN=NPTXR PE=3 SV=2	7	157.3	629511	8.2222e+06	5.50121e+06	3.74167e+06	6.88922e+06	3.95548e+06	4.05637e+06	5.36174e+06	3.16238e+06	3.1721e+06	5.56118e+06	3.61793e+06	1.10419e+06	2.80128e+06	6.61724e+06	4.71139e+06
Q15818	Neuronal pentraxin-1 OS=Homo sapiens GN=NPTX1 PE=2 SV=2	4	44.74	6.32526e+06	1.02745e+07	3.35786e+06	8.527e+06	1.02631e+07	2.95274e+06	9.18693e+06	9.3219e+06	6.66057e+06	6.8316e+06	8.85383e+06	4.83122e+06	1.05963e+07	2.674e+06	1.26169e+07	1.33969e+07
Q5BLP8	Neuropeptide-like protein C4orf48 OS=Homo sapiens GN=C4orf48 PE=1 SV=3	2	46.64	3.20544e+06	2.57816e+07	1.5701e+07	1.01019e+07	2.07908e+07	2.19007e+07	1.71373e+07	1.39878e+07	1.23466e+07	9.99833e+06	2.06582e+07	9.90943e+06	3.72602e+06	1.43615e+07	3.42171e+07	1.64559e+07
O14786	Neuropilin-1 OS=Homo sapiens GN=NRP1 PE=1 SV=3	2	1.71	769730	2.48968e+06	289794	2.55356e+06	922579	810801	2.49086e+06	1.47826e+06	1.45292e+06	1.57932e+06	2.301e+06	1.16231e+06	385524	357680	646849	313721
O60462	Neuropilin-2 OS=Homo sapiens GN=NRP2 PE=1 SV=2	2	27.25		685176	757887	1.77116e+06	1.00062e+06	813124	1.26497e+06	1.12261e+06	822749	474267	580768	406564	814020	882254	587305	784982
O15240	Neurosecretory protein VGF OS=Homo sapiens GN=VGF PE=1 SV=2	1	3.14
Q99574	Neuroserpin OS=Homo sapiens GN=SERPINI1 PE=1 SV=1	27	1249.16	1.46971e+08	2.60745e+08	1.76288e+08	1.43321e+08	2.19972e+08	2.59985e+08	2.47751e+08	1.71804e+08	1.44872e+08	8.82064e+07	1.61728e+08	2.06158e+08	8.04185e+07	1.81163e+08	3.56355e+08	2.49892e+08
Q9P121	Neurotrimin OS=Homo sapiens GN=NTM PE=1 SV=1	4	107.27	2.25805e+06	8.00095e+06	1.88782e+06	1.81697e+06	4.26042e+06	3.44013e+06	5.27781e+06	3.9467e+06	3.8924e+06	2.81201e+06	4.32701e+06	2.28971e+06	1.70783e+06	2.91216e+06	6.92429e+06	5.11857e+06
Q96GC6	Neurotrophin receptor-interacting factor homolog OS=Homo sapiens GN=ZNF274 PE=1 SV=2	1	0		644245	145274		656285	918898	752556	475622	548707	425158	492652	285412	963032	231927	231809	543424
Q14697	Neutral alpha-glucosidase AB OS=Homo sapiens GN=GANAB PE=1 SV=3	12	76.22	3.89623e+06	4.08048e+06	7.61779e+06	2.515e+06	5.306e+06	4.18604e+06	4.44297e+06	1.43143e+06	3.09391e+06	2.19241e+06	3.90229e+06	6.82349e+06	2.33359e+06	3.41837e+06	3.60307e+06	2.97676e+06
P14598	Neutrophil cytosol factor 1 OS=Homo sapiens GN=NCF1 PE=1 SV=3	1	0	2.64295e+06	398494	291219	323680		338779	380368	173975	193160	160612	283495	430455	255878	359716	271926	165665
P19878	Neutrophil cytosol factor 2 OS=Homo sapiens GN=NCF2 PE=1 SV=2	1	0
P80188	Neutrophil gelatinase-associated lipocalin OS=Homo sapiens GN=LCN2 PE=1 SV=2	1	10.03		363203		551558	272067	373619	238246	257019	290740		308939		296256		145103	493083
P14543	Nidogen-1 OS=Homo sapiens GN=NID1 PE=1 SV=3	32	655.5	1.86543e+07	5.37184e+07	1.72586e+08	3.28842e+07	4.74987e+07	3.40104e+07	4.78206e+07	3.1237e+07	4.14481e+07	3.89355e+07	4.23362e+07	5.97344e+07	3.33438e+07	4.57738e+07	4.50905e+07	4.1144e+07
Q14112	Nidogen-2 OS=Homo sapiens GN=NID2 PE=1 SV=3	17	315.57	1.0186e+07	1.05612e+07	1.20916e+07	8.43747e+06	8.62431e+06	9.7776e+06	1.21318e+07	9.21493e+06	7.7223e+06	8.62021e+06	1.30214e+07	1.39265e+07	9.44145e+06	1.35793e+07	1.42081e+07	1.10071e+07
Q15155	Nodal modulator 1 OS=Homo sapiens GN=NOMO1 PE=1 SV=5	1	0		136538	350086	115416					115078				91668		125603	100345
Q5JPE7	Nodal modulator 2 OS=Homo sapiens GN=NOMO2 PE=1 SV=1	1	0		136538	350086	115416					115078				91668		125603	100345
P69849	Nodal modulator 3 OS=Homo sapiens GN=NOMO3 PE=3 SV=2	1	0		136538	350086	115416					115078				91668		125603	100345
Q99784	Noelin OS=Homo sapiens GN=OLFM1 PE=1 SV=4	2	3.98		508893	358068	223226	368097	371425		277912	256721	742532	593938	662536
O95897	Noelin-2 OS=Homo sapiens GN=OLFM2 PE=1 SV=2	1	8.97		227802	176117		234270	155346	103162	110928	192569	84204.7	191441	91150.2			134675
Q7Z6G3	N-terminal EF-hand calcium-binding protein 2 OS=Homo sapiens GN=NECAB2 PE=1 SV=1	1	19.38	1.20897e+07	2.57006e+07	1.90922e+07	8.02879e+07	3.84789e+07	3.90534e+07	5.39397e+07	6.71882e+07	5.1111e+07	6.31166e+07	4.35675e+07	2.058e+07	5.81205e+07	2.87501e+07	2.73739e+07	6.53126e+07
Q9UHK0	Nuclear fragile X mental retardation-interacting protein 1 OS=Homo sapiens GN=NUFIP1 PE=1 SV=2	1	0	789946	1.36854e+06	1.39332e+06	3.28121e+06	2.66699e+06	1.89954e+06	2.64357e+06	3.56843e+06	2.47633e+06	3.4278e+06	2.0429e+06		2.47453e+06	1.47646e+06	3.02647e+06	2.9114e+06
Q14980	Nuclear mitotic apparatus protein 1 OS=Homo sapiens GN=NUMA1 PE=1 SV=2	1	0
Q12769	Nuclear pore complex protein Nup160 OS=Homo sapiens GN=NUP160 PE=1 SV=3	1	2.22		1.3542e+06	167893	198912	386932	810096			929858	273174	923880			687139	1.32513e+06	465552
Q92621	Nuclear pore complex protein Nup205 OS=Homo sapiens GN=NUP205 PE=1 SV=3	1	0
Q15596	Nuclear receptor coactivator 2 OS=Homo sapiens GN=NCOA2 PE=1 SV=2	1	3.47		858619	1.10167e+06	349830		591257	331333	410923	492255	637832		850562	615878	330738		1.04581e+06
O00482	Nuclear receptor subfamily 5 group A member 2 OS=Homo sapiens GN=NR5A2 PE=1 SV=2	1	1.61
P61970	Nuclear transport factor 2 OS=Homo sapiens GN=NUTF2 PE=1 SV=1	2	18.25	1.78504e+06	2.2354e+06	2.13103e+06	1.55727e+06	2.33155e+06	2.8204e+06	2.83877e+06	1.73877e+06	2.10195e+06	1.75698e+06	3.12747e+06	2.70006e+06	1.10647e+06	2.44186e+06	3.87226e+06	2.99288e+06
P06748	Nucleophosmin OS=Homo sapiens GN=NPM1 PE=1 SV=2	2	2.14	3.16755e+06			138830			97128.3	155976	198528	305406			335284		75743
P15531	Nucleoside diphosphate kinase A OS=Homo sapiens GN=NME1 PE=1 SV=1	1	2.06	177520	572171	510999	993464	554067	504850	1.16975e+06			796889	746146	375519	160228
P22392	Nucleoside diphosphate kinase B OS=Homo sapiens GN=NME2 PE=1 SV=1	1	2.06	177520	572171	510999	993464	554067	504850	1.16975e+06			796889	746146	375519	160228
Q99733	Nucleosome assembly protein 1-like 4 OS=Homo sapiens GN=NAP1L4 PE=1 SV=1	1	2.54		484115	786874	319083	87973.7	84402.2	63135		277046	205781	833074	770340		162545
Q9H173	Nucleotide exchange factor SIL1 OS=Homo sapiens GN=SIL1 PE=1 SV=1	10	104.42	8.40843e+06	6.70848e+06	6.88177e+06	3.07837e+06	5.05366e+06	4.68865e+06	6.64577e+06	3.01512e+06	2.96699e+06	2.78508e+06	3.31314e+06	1.29047e+07	4.04291e+06	7.29995e+06	6.81881e+06	3.76463e+06
Q6UWY5	Olfactomedin-like protein 1 OS=Homo sapiens GN=OLFML1 PE=1 SV=2	1	10.74	169067	349289	378479	289958	394463	525055	291853	362002	283179	305206	382541	442111		385052	423801	261087
Q68BL7	Olfactomedin-like protein 2A OS=Homo sapiens GN=OLFML2A PE=2 SV=1	2	3.69		265211	268559	61616	166169		47299.7	183755	73363.2	179111	178994	248675				298012
Q9NRN5	Olfactomedin-like protein 3 OS=Homo sapiens GN=OLFML3 PE=2 SV=1	11	255.64	1.01684e+07	1.44866e+07	2.58601e+07	1.01425e+07	1.96715e+07	2.07578e+07	1.70512e+07	1.24889e+07	1.44473e+07	1.5276e+07	1.40578e+07	2.07755e+07	1.75172e+07	3.16312e+07	1.63017e+07	1.38994e+07
Q13607	Olfactory receptor 2F1 OS=Homo sapiens GN=OR2F1 PE=2 SV=2	1	0					481966		207502	612463	441862	352721	612469	917746			556196
Q6IF82	Olfactory receptor 4A47 OS=Homo sapiens GN=OR4A47 PE=3 SV=2	1	3.54				315678		174910	112962	81346.7	100114	95695.1		216395	122340		100796	127354
P23515	Oligodendrocyte-myelin glycoprotein OS=Homo sapiens GN=OMG PE=1 SV=2	6	49.85	5.93367e+06	7.0158e+06	1.57228e+07	2.35699e+06	1.28801e+07	5.37467e+06	5.84821e+06	3.48919e+06	4.30742e+06	4.68798e+06	9.23479e+06	1.16601e+07	4.39519e+06	9.56018e+06	9.54469e+06	7.1972e+06
Q14982	Opioid-binding protein/cell adhesion molecule OS=Homo sapiens GN=OPCML PE=1 SV=1	4	133.16	3.46031e+06	1.59562e+07	8.69316e+06	6.33477e+06	1.11963e+07	6.77751e+06	9.93069e+06	9.51127e+06	8.87732e+06	7.56991e+06	1.14794e+07	9.32851e+06	5.41447e+06	7.6123e+06	1.3399e+07	1.15279e+07
Q9GZN6	Orphan sodium- and chloride-dependent neurotransmitter transporter NTT5 OS=Homo sapiens GN=SLC6A16 PE=2 SV=1	1	1.62
Q99983	Osteomodulin OS=Homo sapiens GN=OMD PE=1 SV=1	7	176.14	1.94576e+07	2.02037e+07	2.63863e+07	1.36309e+07	2.09503e+07	1.47688e+07	1.37706e+07	1.45277e+07	1.53415e+07	2.01904e+07	1.50233e+07	1.19075e+07	1.85025e+07	2.95293e+07	1.22778e+07	1.98984e+07
P10451	Osteopontin OS=Homo sapiens GN=SPP1 PE=1 SV=1	13	294.85	4.25502e+08	6.47903e+07	5.36808e+07	2.6513e+07	5.27781e+07	7.86798e+07	4.75243e+07	2.56226e+07	2.02061e+07	2.53998e+07	4.14995e+07	4.55729e+07	2.12727e+07	7.80538e+07	4.25351e+07	1.91155e+07
Q6ZRI0	Otogelin OS=Homo sapiens GN=OTOG PE=1 SV=3	1	0	5.18274e+06	1.00421e+07	3.92235e+06	4.72857e+06	7.44568e+06	6.37258e+06	7.59126e+06	5.08421e+06	7.01995e+06	4.25111e+06	1.10955e+07	4.39572e+06	3.59531e+06	4.52844e+06	8.68973e+06	5.1924e+06
Q86UD1	Out at first protein homolog OS=Homo sapiens GN=OAF PE=2 SV=1	7	209.96	7.38091e+06	1.06841e+07	1.47304e+07	8.11911e+06	8.76344e+06	6.89413e+06	6.43406e+06	9.19478e+06	1.00622e+07	1.19343e+07	1.18152e+07	9.07866e+06	1.02329e+07	7.25153e+06	8.74664e+06	9.22067e+06
Q12889	Oviduct-specific glycoprotein OS=Homo sapiens GN=OVGP1 PE=2 SV=1	2	0		156907	562678	307801	434158	175929	154918	500326	498622	176679	462236	114143	273710	898997	350111	242865
Q9UKJ1	Paired immunoglobulin-like type 2 receptor alpha OS=Homo sapiens GN=PILRA PE=1 SV=3	1	3.36	1.57345e+06	422197	200602	233473	60274.6	254423	291478	164731	236811	223594			147395		406581	178425
Q8WX93	Palladin OS=Homo sapiens GN=PALLD PE=1 SV=3	1	3.03
P50897	Palmitoyl-protein thioesterase 1 OS=Homo sapiens GN=PPT1 PE=1 SV=1	2	42.84	373322	1.26453e+06	1.03088e+06	984537	770642	1.36623e+06	1.02069e+06	249383	1.06784e+06	1.236e+06	1.08377e+06	1.90091e+06	1.41616e+06	817204	1.71274e+06	508367
O95428	Papilin OS=Homo sapiens GN=PAPLN PE=2 SV=4	17	544.26	2.07823e+07	2.11421e+07	2.72885e+07	1.14006e+07	1.87389e+07	1.73766e+07	2.14963e+07	1.43968e+07	1.53491e+07	1.24923e+07	1.58509e+07	3.00912e+07	1.29218e+07	2.751e+07	2.52842e+07	1.56346e+07
O75127	Pentatricopeptide repeat-containing protein 1, mitochondrial OS=Homo sapiens GN=PTCD1 PE=1 SV=2	1	0		2.85316e+06	3.60228e+06	1.63553e+06	2.51461e+06	1.64634e+06	1.30437e+06	3.04521e+06	3.53111e+06	3.00511e+06	3.42499e+06	1.38573e+06	2.42008e+06	1.38493e+06	2.02122e+06	2.35298e+06
P19021	Peptidyl-glycine alpha-amidating monooxygenase OS=Homo sapiens GN=PAM PE=1 SV=2	34	1274.98	1.01361e+08	1.45403e+08	1.47995e+08	7.44419e+07	1.62985e+08	1.66212e+08	1.42101e+08	1.04553e+08	1.11785e+08	9.68633e+07	1.30001e+08	9.83374e+07	6.43407e+07	1.38802e+08	1.74452e+08	1.45819e+08
P62937	Peptidyl-prolyl cis-trans isomerase A OS=Homo sapiens GN=PPIA PE=1 SV=2	3	8.13	2.51312e+06	3.30267e+06	375991	1.90191e+06	373052	1.41841e+06	663784	1.89528e+06	1.8249e+06	1.50459e+06	2.58141e+06	2.97873e+06	340121	368140	2.836e+06	594633
P23284	Peptidyl-prolyl cis-trans isomerase B OS=Homo sapiens GN=PPIB PE=1 SV=2	9	195.28	1.71577e+07	4.20136e+07	1.30339e+07	1.89438e+07	2.04529e+07	2.85582e+07	3.40806e+07	2.30252e+07	2.03753e+07	1.96634e+07	2.42658e+07	1.24887e+07	1.19073e+07	1.29401e+07	3.85376e+07	2.34901e+07
P45877	Peptidyl-prolyl cis-trans isomerase C OS=Homo sapiens GN=PPIC PE=1 SV=1	2	56.63	3.34432e+06	9.48556e+06	6.44754e+06	6.57654e+06	9.06255e+06	8.29554e+06	8.03335e+06	8.0411e+06	8.11886e+06	7.26207e+06	9.37224e+06	6.13206e+06	5.49156e+06	7.43924e+06	1.21934e+07	1.04869e+07
P62942	Peptidyl-prolyl cis-trans isomerase FKBP1A OS=Homo sapiens GN=FKBP1A PE=1 SV=2	1	3.4	655518	236582	264774		123457				271710	141927	327704	338610
O95613	Pericentrin OS=Homo sapiens GN=PCNT PE=1 SV=4	1	0		203344	117366	74251					349018	439550	235041	233482				107137
Q15063	Periostin OS=Homo sapiens GN=POSTN PE=1 SV=2	8	69.46	3.21336e+06	2.84876e+06	4.94999e+06	1.2654e+06	2.34546e+06	2.72258e+06	1.27244e+06	1.29365e+06	3.13534e+06	2.16098e+06	1.7797e+06	4.4851e+06	2.80593e+06	4.61229e+06	1.54618e+06	4.73597e+06
O60437	Periplakin OS=Homo sapiens GN=PPL PE=1 SV=4	1	0					239937	222022	391419	388104	355457	477770	404254		1.29339e+06	367828	448590	549694
Q06830	Peroxiredoxin-1 OS=Homo sapiens GN=PRDX1 PE=1 SV=1	8	88.05	2.25502e+07	6.96151e+06	1.12362e+07	5.44609e+06	7.17359e+06	6.22833e+06	6.86513e+06	3.94932e+06	3.83955e+06	5.02455e+06	6.42116e+06	7.70526e+06	2.75754e+06	6.95796e+06	5.83119e+06	5.33283e+06
P32119	Peroxiredoxin-2 OS=Homo sapiens GN=PRDX2 PE=1 SV=5	11	266.87	3.76907e+07	2.40968e+07	4.72384e+07	1.55236e+07	3.10644e+07	2.38707e+07	2.58289e+07	1.22881e+07	1.77753e+07	1.67423e+07	2.39125e+07	4.4999e+07	1.0193e+07	3.83546e+07	2.84032e+07	2.07226e+07
Q13162	Peroxiredoxin-4 OS=Homo sapiens GN=PRDX4 PE=1 SV=1	2	19.78	1.38159e+07	1.78e+06	2.93221e+06	1.41047e+06	1.82233e+06	1.7613e+06	1.62103e+06	763796	1.28442e+06	450945	1.85985e+06	804521	317104	699946	845297	713615
P30041	Peroxiredoxin-6 OS=Homo sapiens GN=PRDX6 PE=1 SV=3	1	0	848415	528152	1.04135e+06	315121	595516	536723	435549	499880	826564	645052	599331	890700	439641	719472	483669	711104
O15254	Peroxisomal acyl-coenzyme A oxidase 3 OS=Homo sapiens GN=ACOX3 PE=1 SV=2	1	0
Q96BD5	PHD finger protein 21A OS=Homo sapiens GN=PHF21A PE=1 SV=1	1	0	861496	346842	349360	246386	1.15797e+06	116524	86091.8	2.7476e+06	845021	73731.4	2.77375e+06	520834	1.6615e+06		83148.6
Q9BWX1	PHD finger protein 7 OS=Homo sapiens GN=PHF7 PE=1 SV=1	1	15.02				39835.5		35140.5	106259	120617	46663.7	50765	47618.6	49470.9			29214
Q92539	Phosphatidate phosphatase LPIN2 OS=Homo sapiens GN=LPIN2 PE=1 SV=1	1	2.17										173430	9.00032e+06		1.17967e+06
P04180	Phosphatidylcholine-sterol acyltransferase OS=Homo sapiens GN=LCAT PE=1 SV=1	10	446.96	6.29615e+07	4.78952e+07	1.09868e+08	2.83513e+07	7.79797e+07	7.81765e+07	8.0249e+07	5.73649e+07	5.92607e+07	5.34032e+07	6.50539e+07	7.51444e+07	2.58021e+07	1.12997e+08	5.30459e+07	6.54013e+07
P30086	Phosphatidylethanolamine-binding protein 1 OS=Homo sapiens GN=PEBP1 PE=1 SV=3	9	284.51	1.35363e+07	5.20429e+07	1.25118e+07	1.87385e+07	1.86466e+07	2.09149e+07	2.36293e+07	2.18782e+07	2.27673e+07	2.10374e+07	3.92534e+07	1.23738e+07	9.86521e+06	1.35006e+07	3.70672e+07	2.36421e+07
Q96S96	Phosphatidylethanolamine-binding protein 4 OS=Homo sapiens GN=PEBP4 PE=1 SV=3	6	264.12	656850	1.74076e+07	4.48068e+06	6.45585e+06	8.96703e+06	3.86109e+06	9.3076e+06	9.74973e+06	8.54337e+06	8.39913e+06	1.5268e+07	4.13548e+06	6.16342e+06	4.49854e+06	1.27424e+07	1.17657e+07
Q8WUK0	Phosphatidylglycerophosphatase and protein-tyrosine phosphatase 1 OS=Homo sapiens GN=PTPMT1 PE=1 SV=1	1	0	2.47888e+06	899043	550999	615429		430059	762882	330394	750706	375885	301662	867632	570183	732570	476829	337360
Q00169	Phosphatidylinositol transfer protein alpha isoform OS=Homo sapiens GN=PITPNA PE=1 SV=2	1	2.25		160720	296802		256722		108170			299583	266779	261407		55973.8
Q13492	Phosphatidylinositol-binding clathrin assembly protein OS=Homo sapiens GN=PICALM PE=1 SV=2	1	1.69			140899		149425	92565.6	60288.4	614707	130241	55444.2	162293	220975		72210.9		155532
P80108	Phosphatidylinositol-glycan-specific phospholipase D OS=Homo sapiens GN=GPLD1 PE=1 SV=3	3	34.68	1.24088e+06	896423	963150	1.48034e+06	1.97823e+06	742733	209434	1.64993e+06	1.22323e+06	613543	1.55403e+06	690979	1.38713e+06	776509	1.19495e+06	484885
P36871	Phosphoglucomutase-1 OS=Homo sapiens GN=PGM1 PE=1 SV=3	10	92.03	3.22292e+06	2.53514e+06	2.66308e+06	2.02925e+06	2.10524e+06	1.78353e+06	2.51064e+06	2.87852e+06	2.63551e+06	2.27082e+06	2.25959e+06	2.31928e+06	1.51543e+06	3.42145e+06	2.85256e+06	3.96184e+06
P00558	Phosphoglycerate kinase 1 OS=Homo sapiens GN=PGK1 PE=1 SV=3	9	87.6	1.26121e+07	1.09938e+07	4.32485e+06	7.48903e+06	2.80317e+06	6.31605e+06	9.58406e+06	6.33156e+06	7.31086e+06	7.95466e+06	8.09437e+06	5.86437e+06	4.09073e+06	4.31249e+06	8.68795e+06	5.28907e+06
P07205	Phosphoglycerate kinase 2 OS=Homo sapiens GN=PGK2 PE=1 SV=3	2	16.16	2.56034e+06	3.56059e+06	1.18721e+06	2.79185e+06		1.7954e+06	2.91305e+06	2.1876e+06	2.68377e+06	2.58884e+06	2.55133e+06	1.57606e+06	437013	1.52889e+06	2.9552e+06	1.85e+06
P18669	Phosphoglycerate mutase 1 OS=Homo sapiens GN=PGAM1 PE=1 SV=2	10	150.08	5.09467e+06	1.31526e+07	1.37072e+07	7.41834e+06	8.44311e+06	1.06705e+07	1.14885e+07	7.23993e+06	1.21242e+07	9.67611e+06	1.52216e+07	1.17548e+07	5.06134e+06	8.4322e+06	1.34849e+07	1.33071e+07
P15259	Phosphoglycerate mutase 2 OS=Homo sapiens GN=PGAM2 PE=1 SV=3	4	84.16	3.22662e+06	6.61362e+06	6.17891e+06	3.64357e+06	4.84207e+06	5.8055e+06	7.48168e+06	3.87415e+06	6.11416e+06	5.21746e+06	7.43592e+06	6.3871e+06	2.74938e+06	4.36278e+06	5.66313e+06	5.03724e+06
O00168	Phospholemman OS=Homo sapiens GN=FXYD1 PE=1 SV=2	1	12.31	9.22573e+06	706551	515414	364725	279800	317062	2.49192e+06	377952	180822		188768	1.10766e+06	600922	1.11648e+06		120274
Q53H76	Phospholipase A1 member A OS=Homo sapiens GN=PLA1A PE=2 SV=2	1	3.23					343145		461792		314519	251988			405677			474506
Q8IV08	Phospholipase D3 OS=Homo sapiens GN=PLD3 PE=1 SV=1	10	277.32	2.0713e+07	2.44467e+07	3.3159e+07	1.5738e+07	2.88659e+07	3.22287e+07	2.96397e+07	1.36887e+07	1.43879e+07	1.25429e+07	2.09147e+07	2.83745e+07	9.89449e+06	3.1476e+07	2.85023e+07	1.88314e+07
Q96BZ4	Phospholipase D4 OS=Homo sapiens GN=PLD4 PE=2 SV=2	5	38.61	5.20155e+06	4.32631e+06	1.15257e+07	3.67532e+06	7.49483e+06	6.679e+06	9.51196e+06	4.25514e+06	5.46661e+06	3.6329e+06	2.94979e+06	6.09974e+06	4.12973e+06	1.06445e+07	5.65309e+06	4.63316e+06
Q6T4P5	Phospholipid phosphatase-related protein type 3 OS=Homo sapiens GN=PLPPR3 PE=2 SV=1	1	0
Q9NRY6	Phospholipid scramblase 3 OS=Homo sapiens GN=PLSCR3 PE=1 SV=2	1	9.35		51891.6	103941	62171.4			129065					102538	75173.3
P55058	Phospholipid transfer protein OS=Homo sapiens GN=PLTP PE=1 SV=1	21	2282.63	6.66796e+08	4.27568e+08	9.49705e+08	3.31203e+08	4.71148e+08	5.9457e+08	4.95046e+08	3.22892e+08	4.57344e+08	4.40196e+08	5.02716e+08	8.58949e+08	4.6438e+08	7.60059e+08	4.038e+08	5.14594e+08
Q9Y2Q0	Phospholipid-transporting ATPase IA OS=Homo sapiens GN=ATP8A1 PE=1 SV=1	1	0
Q9H008	Phospholysine phosphohistidine inorganic pyrophosphate phosphatase OS=Homo sapiens GN=LHPP PE=1 SV=2	1	3.18											39740.2					55307
Q9NRG1	Phosphoribosyltransferase domain-containing protein 1 OS=Homo sapiens GN=PRTFDC1 PE=1 SV=1	1	0		281654	457227	66615.8						313110	436297	605877		304114	462549	338090
Q9Y617	Phosphoserine aminotransferase OS=Homo sapiens GN=PSAT1 PE=1 SV=2	1	0				414820						1.07789e+06	291913
Q9HBI6	Phylloquinone omega-hydroxylase CYP4F11 OS=Homo sapiens GN=CYP4F11 PE=1 SV=3	1	0							1.00093e+06	1.13759e+06	261602	1.64366e+06	467946	265919	912531	281549	99108.9
P36955	Pigment epithelium-derived factor OS=Homo sapiens GN=SERPINF1 PE=1 SV=4	33	1806.09	2.01803e+08	2.02926e+09	2.25567e+08	9.847e+08	6.47468e+08	7.76507e+08	9.44807e+08	9.7802e+08	8.38937e+08	8.54995e+08	9.53476e+08	3.8486e+08	4.3326e+08	2.7077e+08	1.33147e+09	5.9694e+08
Q8WWB5	PIH1 domain-containing protein 2 OS=Homo sapiens GN=PIH1D2 PE=1 SV=1	1	2.14		1.00801e+06						2.86158e+06					423474			950974
Q9GZP4	PITH domain-containing protein 1 OS=Homo sapiens GN=PITHD1 PE=1 SV=1	4	31.41		2.37452e+06	944206	1.24745e+06	2.1891e+06	2.56273e+06	2.23865e+06	1.50221e+06	2.4501e+06	1.96675e+06	3.57105e+06	856215	835928	509150	1.47657e+06	1.2591e+06
Q13835	Plakophilin-1 OS=Homo sapiens GN=PKP1 PE=1 SV=2	4	21.52	8.83952e+06		322763				551299					9.16113e+06	225460
Q9Y446	Plakophilin-3 OS=Homo sapiens GN=PKP3 PE=1 SV=1	1	0												607981	60528.2	83316.6	61157.4
Q9BTY2	Plasma alpha-L-fucosidase OS=Homo sapiens GN=FUCA2 PE=1 SV=2	8	109.09	2.75846e+06	1.04139e+07	5.9729e+06	4.50551e+06	6.47921e+06	6.05843e+06	6.28713e+06	5.26945e+06	8.13879e+06	8.3465e+06	1.0866e+07	5.21967e+06	5.46436e+06	5.08731e+06	1.04416e+07	5.70223e+06
P03952	Plasma kallikrein OS=Homo sapiens GN=KLKB1 PE=1 SV=1	7	119.16	2.50478e+06	5.51403e+06	8.25199e+06	9.75815e+06	6.46258e+06	4.99569e+06	2.74392e+06	5.92629e+06	6.87311e+06	8.50152e+06	4.74022e+06	1.00086e+07	1.27007e+07	2.41808e+06	4.05499e+06	6.36638e+06
P20020	Plasma membrane calcium-transporting ATPase 1 OS=Homo sapiens GN=ATP2B1 PE=1 SV=3	5	100.52	8.58828e+06	2.03645e+06	2.21723e+06	1.25934e+06	1.03392e+06	1.07693e+06	3.86889e+06	1.06261e+06	348004	778283	525249	3.37823e+06	1.61934e+06	3.78014e+06	2.57254e+06	1.31254e+06
Q01814	Plasma membrane calcium-transporting ATPase 2 OS=Homo sapiens GN=ATP2B2 PE=1 SV=2	4	72.87	7.76035e+06	1.80436e+06	2.02727e+06	1.25934e+06	1.03392e+06	1.07693e+06	3.57205e+06	893354	348004	778283	525249	2.9405e+06	1.37739e+06	3.52899e+06	2.35871e+06	1.31254e+06
Q16720	Plasma membrane calcium-transporting ATPase 3 OS=Homo sapiens GN=ATP2B3 PE=1 SV=3	8	107.4	1.03288e+07	2.39613e+06	2.61334e+06	1.43241e+06	1.31501e+06	1.23824e+06	4.53804e+06	1.22968e+06	348004	778283	525249	3.99636e+06	1.92756e+06	4.35164e+06	3.00097e+06	1.31254e+06
P23634	Plasma membrane calcium-transporting ATPase 4 OS=Homo sapiens GN=ATP2B4 PE=1 SV=2	5	100.52	8.58828e+06	2.03645e+06	2.21723e+06	1.25934e+06	1.03392e+06	1.07693e+06	3.86889e+06	1.06261e+06	348004	778283	525249	3.37823e+06	1.61934e+06	3.78014e+06	2.57254e+06	1.31254e+06
P05155	Plasma protease C1 inhibitor OS=Homo sapiens GN=SERPING1 PE=1 SV=2	20	1512.25	2.82788e+08	9.40901e+08	2.14952e+08	8.29756e+08	4.53897e+08	4.68433e+08	5.99682e+08	8.91174e+08	8.47713e+08	7.24198e+08	6.53707e+08	2.07927e+08	5.96772e+08	2.16734e+08	7.53692e+08	7.70291e+08
P05154	Plasma serine protease inhibitor OS=Homo sapiens GN=SERPINA5 PE=1 SV=3	16	568.98	3.81373e+07	8.68247e+07	5.09232e+07	1.40836e+08	5.61695e+07	8.90015e+07	8.17774e+07	7.16927e+07	7.4199e+07	8.2211e+07	6.68862e+07	4.61052e+07	9.68214e+07	4.43551e+07	1.01863e+08	8.17979e+07
P05121	Plasminogen activator inhibitor 1 OS=Homo sapiens GN=SERPINE1 PE=1 SV=1	4	33.83	411195	4.02628e+06	3.70851e+06	1.95202e+06	1.21856e+06	1.59519e+06	1.91837e+06	883558	936264	924000	1.10011e+06	2.01097e+06	1.18808e+06	1.10349e+06	2.84981e+06	2.98942e+06
P00747	Plasminogen OS=Homo sapiens GN=PLG PE=1 SV=2	11	346.92	5.48414e+07	7.95088e+07	1.28185e+08	1.70668e+08	8.99147e+07	9.47955e+07	7.46146e+07	1.23744e+08	9.66641e+07	1.1804e+08	6.02798e+07	1.41522e+08	1.63966e+08	6.24927e+07	7.93975e+07	1.25402e+08
Q15195	Plasminogen-like protein A OS=Homo sapiens GN=PLGLA PE=2 SV=1	2	18.12	6.6996e+06	1.12041e+07	1.90699e+07	3.02023e+07	1.48054e+07	1.74397e+07	1.39854e+07	2.38979e+07	1.72277e+07	1.90901e+07	1.06383e+07	2.25794e+07	3.07758e+07	1.17332e+07	1.34353e+07	1.67591e+07
Q02325	Plasminogen-like protein B OS=Homo sapiens GN=PLGLB1 PE=3 SV=1	1	3.45	5.39824e+06	4.20861e+06	6.14171e+06	8.70811e+06	5.15829e+06	5.75662e+06	3.96348e+06	7.38631e+06	5.20451e+06	5.90561e+06	3.35237e+06	6.04258e+06	7.72038e+06	2.42071e+06	3.20137e+06	4.10612e+06
P13796	Plastin-2 OS=Homo sapiens GN=LCP1 PE=1 SV=6	11	92.85	3.0562e+06	875937	3.78835e+06	2.5207e+06	1.54056e+06	2.01679e+06	1.34298e+06	1.70414e+06	4.2511e+06	3.84075e+06	2.07397e+06	4.72038e+06	3.07809e+06	3.48663e+06	2.33408e+06	2.11983e+06
P13797	Plastin-3 OS=Homo sapiens GN=PLS3 PE=1 SV=4	1	23.07
P09619	Platelet-derived growth factor receptor beta OS=Homo sapiens GN=PDGFRB PE=1 SV=1	3	4.76		105698	717968	114782	249597	367242	337791	461325	574733	543960	440464	267102	324552		387235	541600
Q15198	Platelet-derived growth factor receptor-like protein OS=Homo sapiens GN=PDGFRL PE=1 SV=1	1	2.02			112625							54163.6			64965.3
Q9UF11	Pleckstrin homology domain-containing family B member 1 OS=Homo sapiens GN=PLEKHB1 PE=1 SV=1	1	4.42		3.30632e+06	3.74189e+06	2.57877e+06	3.46334e+06	4.5614e+06	4.71007e+06	3.25284e+06	2.83158e+06	2.00733e+06	3.22845e+06	3.70635e+06	1.83364e+06	3.80494e+06	4.80544e+06	3.22e+06
Q9ULM0	Pleckstrin homology domain-containing family H member 1 OS=Homo sapiens GN=PLEKHH1 PE=2 SV=2	1	1.7		183624	151029	715629	398509	304650	178413	337174	400856	324904	173371	330032	574047
P21246	Pleiotrophin OS=Homo sapiens GN=PTN PE=1 SV=1	1	0	6.50925e+06	1.92776e+06	1.33687e+06	1.1736e+06	2.04574e+06	2.76491e+06	1.46652e+06	1.09682e+06	2.11688e+06	959389	692640	737825	940774	1.61386e+06	870014	606884
Q8IUK5	Plexin domain-containing protein 1 OS=Homo sapiens GN=PLXDC1 PE=1 SV=2	8	230.71	6.23105e+06	1.08772e+07	1.0252e+07	5.47895e+06	9.97311e+06	1.20149e+07	1.04733e+07	8.77556e+06	7.999e+06	6.98448e+06	9.75168e+06	7.94673e+06	3.75419e+06	9.64541e+06	1.0322e+07	1.00007e+07
Q6UX71	Plexin domain-containing protein 2 OS=Homo sapiens GN=PLXDC2 PE=1 SV=1	14	611.4	7.09915e+07	7.76978e+07	7.74384e+07	5.00879e+07	6.65911e+07	4.9547e+07	7.61749e+07	5.77008e+07	7.08888e+07	6.14266e+07	7.9182e+07	7.25699e+07	4.22901e+07	7.9789e+07	7.93143e+07	9.39674e+07
O43157	Plexin-B1 OS=Homo sapiens GN=PLXNB1 PE=1 SV=3	2	39.93		1.98017e+06	2.83438e+06	2.45852e+06	2.22733e+06	1.76358e+06	1.73093e+06	2.41651e+06	2.5409e+06	2.16742e+06	2.51494e+06	1.78183e+06	3.37894e+06	3.34994e+06	2.79578e+06	3.1496e+06
O15031	Plexin-B2 OS=Homo sapiens GN=PLXNB2 PE=1 SV=3	22	704.46	1.98171e+07	3.30524e+07	4.62271e+07	1.6346e+07	4.07035e+07	3.2397e+07	3.37986e+07	2.7241e+07	2.8958e+07	2.43414e+07	2.94563e+07	3.33004e+07	2.12554e+07	5.39244e+07	3.77953e+07	3.3133e+07
Q9ULL4	Plexin-B3 OS=Homo sapiens GN=PLXNB3 PE=1 SV=2	4	40.97	399306	243425	1.1059e+06	520148	806316	488408	537802		192349	131804	554387	393969	97985.7	251450	553085	152422
Q7Z5L7	Podocan OS=Homo sapiens GN=PODN PE=1 SV=2	8	94.35	933167	3.25674e+06	4.90224e+06	3.53302e+06	2.21684e+06	4.06838e+06	3.20577e+06	3.5013e+06	2.868e+06	4.08311e+06	4.44817e+06	4.65509e+06	3.85268e+06	4.84611e+06	5.34361e+06	3.65795e+06
P15151	Poliovirus receptor OS=Homo sapiens GN=PVR PE=1 SV=2	3	22.13	2.07256e+06	3.22228e+06	1.9054e+06	966105	2.44289e+06	1.94148e+06	2.28279e+06	1.46796e+06	1.20421e+06	1.04984e+06	1.67546e+06	1.49436e+06	804955	2.13303e+06	1.33811e+06	1.71311e+06
Q2NL67	Poly [ADP-ribose] polymerase 6 OS=Homo sapiens GN=PARP6 PE=2 SV=1	1	2.23
P11940	Polyadenylate-binding protein 1 OS=Homo sapiens GN=PABPC1 PE=1 SV=2	1	0	434893											138873
Q13310	Polyadenylate-binding protein 4 OS=Homo sapiens GN=PABPC4 PE=1 SV=1	1	0	434893											138873
Q8TBY8	Polyamine-modulated factor 1-binding protein 1 OS=Homo sapiens GN=PMFBP1 PE=2 SV=1	1	1.61	463815	919481	905250	802459	960984	1.03815e+06	1.02094e+06	862629	875340	750249	933354	836452	813642	1.41283e+06	1.08525e+06	850417
Q10472	Polypeptide N-acetylgalactosaminyltransferase 1 OS=Homo sapiens GN=GALNT1 PE=1 SV=1	1	9.96
Q86SR1	Polypeptide N-acetylgalactosaminyltransferase 10 OS=Homo sapiens GN=GALNT10 PE=1 SV=2	3	17.58	319204	518727	261261	299924	401073	346961	394304	425904	483666	486965	473240	433082	200012	385185	393990	321186
Q8IUC8	Polypeptide N-acetylgalactosaminyltransferase 13 OS=Homo sapiens GN=GALNT13 PE=2 SV=2	7	36.75	1.76377e+07	6.56033e+06	1.0206e+07	2.58996e+06	9.89425e+06	5.96231e+06	7.389e+06	3.63264e+06	4.95578e+06	4.1401e+06	7.87283e+06	3.72747e+06	2.39592e+06	3.7422e+06	7.29297e+06	4.6192e+06
Q8N3T1	Polypeptide N-acetylgalactosaminyltransferase 15 OS=Homo sapiens GN=GALNT15 PE=2 SV=2	4	30.31	1.47988e+06	892873	3.16003e+06	401808	1.70406e+06	908986	2.06176e+06	291506	1.69586e+06	1.00154e+06	980219	3.09093e+06	1.56689e+06	2.25749e+06	902562	790030
Q6P9A2	Polypeptide N-acetylgalactosaminyltransferase 18 OS=Homo sapiens GN=GALNT18 PE=2 SV=2	10	53.3	1.0036e+06	4.1318e+06	4.49357e+06	2.57746e+06	5.90353e+06	3.85516e+06	3.71561e+06	3.25377e+06	3.36623e+06	2.46513e+06	3.2697e+06	3.49598e+06	1.40112e+06	2.81404e+06	5.38404e+06	3.40753e+06
Q10471	Polypeptide N-acetylgalactosaminyltransferase 2 OS=Homo sapiens GN=GALNT2 PE=1 SV=1	5	48.77	2.93737e+06	5.28459e+06	3.47608e+06	957749	2.20607e+06	2.05259e+06	2.82097e+06	2.4904e+06	2.56678e+06	1.9382e+06	3.1446e+06	4.00417e+06	1.75016e+06	2.98569e+06	2.75042e+06	793434
Q8NCL4	Polypeptide N-acetylgalactosaminyltransferase 6 OS=Homo sapiens GN=GALNT6 PE=2 SV=2	8	106.75	3.38191e+06	3.19628e+06	5.57943e+06	1.14433e+06	4.40321e+06	2.82029e+06	2.15656e+06	3.02414e+06	2.5315e+06	843459	3.90786e+06	3.6631e+06	1.60381e+06	4.1607e+06	2.62069e+06	4.22559e+06
P0CG47	Polyubiquitin-B OS=Homo sapiens GN=UBB PE=1 SV=1	8	384.05	3.94236e+08	1.09258e+08	8.13159e+07	6.07973e+07	8.73405e+07	7.06014e+07	1.70695e+08	6.72373e+07	4.21941e+07	3.00484e+07	3.9814e+07	1.55655e+08	1.1654e+08	1.56645e+08	1.74404e+08	5.4623e+07
P0CG48	Polyubiquitin-C OS=Homo sapiens GN=UBC PE=1 SV=3	8	384.05	3.94236e+08	1.09258e+08	8.13159e+07	6.07973e+07	8.73405e+07	7.06014e+07	1.70695e+08	6.72373e+07	4.21941e+07	3.00484e+07	3.9814e+07	1.55655e+08	1.1654e+08	1.56645e+08	1.74404e+08	5.4623e+07
Q9NYG8	Potassium channel subfamily K member 4 OS=Homo sapiens GN=KCNK4 PE=1 SV=2	1	0	1.60615e+06	369415		226126		30479.1			418841				269449
P20648	Potassium-transporting ATPase alpha chain 1 OS=Homo sapiens GN=ATP4A PE=2 SV=5	1	103.11	3.92898e+06	840855	956071	583562	473758	749129	1.67303e+06	779662	525185	521984	671057	1.48842e+06	706208	2.38376e+06	1.19617e+06	1.0072e+06
Q6S8J3	POTE ankyrin domain family member E OS=Homo sapiens GN=POTEE PE=2 SV=3	2	250.62	1.39743e+08	3.51426e+07	7.26756e+07	4.43883e+07	2.64286e+07	3.61551e+07	5.49386e+07	3.29325e+07	2.7132e+07	3.69225e+07	3.628e+07	6.67769e+07	3.82261e+07	6.49778e+07	3.95288e+07	3.68163e+07
A5A3E0	POTE ankyrin domain family member F OS=Homo sapiens GN=POTEF PE=1 SV=2	2	250.62	1.39743e+08	3.51426e+07	7.26756e+07	4.43883e+07	2.64286e+07	3.61551e+07	5.49386e+07	3.29325e+07	2.7132e+07	3.69225e+07	3.628e+07	6.67769e+07	3.82261e+07	6.49778e+07	3.95288e+07	3.68163e+07
P0CG38	POTE ankyrin domain family member I OS=Homo sapiens GN=POTEI PE=3 SV=1	2	151.35	1.02437e+08	2.60967e+07	5.56511e+07	3.38465e+07	2.04362e+07	2.76588e+07	4.38006e+07	2.56956e+07	2.10972e+07	2.96845e+07	2.90013e+07	5.31637e+07	2.97631e+07	5.36284e+07	3.25596e+07	3.03575e+07
P0CG39	POTE ankyrin domain family member J OS=Homo sapiens GN=POTEJ PE=3 SV=1	2	123.39	9.51143e+07	1.76991e+07	4.15103e+07	2.38502e+07	1.4681e+07	1.91799e+07	2.99385e+07	1.45491e+07	1.51318e+07	1.97492e+07	2.14853e+07	3.84165e+07	1.98524e+07	3.67499e+07	2.17328e+07	2.07297e+07
Q9HAZ2	PR domain zinc finger protein 16 OS=Homo sapiens GN=PRDM16 PE=1 SV=3	1	2.53
P20742	Pregnancy zone protein OS=Homo sapiens GN=PZP PE=1 SV=4	6	124.33	1.12332e+06	1.12464e+07	6.03253e+06	9.21652e+06	7.57097e+06	8.62558e+06	6.70072e+06	1.02754e+07	9.01559e+06	1.37362e+07	8.76304e+06	3.4041e+06	5.78585e+06	4.54141e+06	8.04436e+06	5.89993e+06
Q9UQ74	Pregnancy-specific beta-1-glycoprotein 8 OS=Homo sapiens GN=PSG8 PE=2 SV=2	1	2.12									201219	334764	686761
P02545	Prelamin-A/C OS=Homo sapiens GN=LMNA PE=1 SV=1	1	2.16	783447
Q9C0J8	pre-mRNA 3' end processing protein WDR33 OS=Homo sapiens GN=WDR33 PE=1 SV=2	1	2.22
O94913	Pre-mRNA cleavage complex 2 protein Pcf11 OS=Homo sapiens GN=PCF11 PE=1 SV=3	1	0	591418	234328	236978	457400	300393	240964	163968	244381	297664	355206	161846	235936	641418	89988.3	82143	235708
Q9UHG3	Prenylcysteine oxidase 1 OS=Homo sapiens GN=PCYOX1 PE=1 SV=3	8	108.75	529638	2.87844e+06	2.63223e+06	2.39213e+06	1.84997e+06	3.05163e+06	1.9544e+06	1.2128e+06	3.30085e+06	2.22258e+06	3.5132e+06	8.07818e+06	1.61905e+06	3.60793e+06	3.15262e+06	1.94399e+06
Q9NQI0	Probable ATP-dependent RNA helicase DDX4 OS=Homo sapiens GN=DDX4 PE=1 SV=2	1	0		444610	310309	760089	1.0554e+06	898689	594159	943224	877703	1.17877e+06	930526	424861	576855	266710	811709	1.81623e+06
Q96SM3	Probable carboxypeptidase X1 OS=Homo sapiens GN=CPXM1 PE=2 SV=2	2	5.33		875193	1.3838e+06	706225	760454	1.12598e+06	1.33382e+06			577884	386991	2.82337e+06	1.08777e+06	273324	252163	120609
Q86YR7	Probable guanine nucleotide exchange factor MCF2L2 OS=Homo sapiens GN=MCF2L2 PE=2 SV=3	1	5.97		373115	152434	736464	748510	754466	1.14692e+06	1.9728e+06	1.13364e+06	962677	562138	554464	950968		266317	707937
Q7Z333	Probable helicase senataxin OS=Homo sapiens GN=SETX PE=1 SV=4	1	4.49	258871	1.54493e+06	1.54453e+06	1.87219e+06					3.00496e+06	3.77964e+06	1.79971e+06	894820	3.94591e+06
Q5T4B2	Probable inactive glycosyltransferase 25 family member 3 OS=Homo sapiens GN=CERCAM PE=1 SV=1	1	0
Q8N0Y7	Probable phosphoglycerate mutase 4 OS=Homo sapiens GN=PGAM4 PE=3 SV=1	3	75.53	3.22554e+06	7.68546e+06	8.58901e+06	4.16686e+06	5.07641e+06	7.67332e+06	7.75119e+06	4.55906e+06	6.47488e+06	5.48642e+06	8.98569e+06	6.86833e+06	3.00892e+06	5.39097e+06	9.18512e+06	9.05582e+06
Q9H3G5	Probable serine carboxypeptidase CPVL OS=Homo sapiens GN=CPVL PE=1 SV=2	8	68.64	2.99634e+06	9.32379e+06	5.94885e+06	5.10746e+06	2.05694e+06	3.90458e+06	3.57168e+06	3.01961e+06	4.89526e+06	2.22371e+06	5.39736e+06	3.80439e+06	2.37112e+06	4.35107e+06	7.33824e+06	1.61751e+06
O00507	Probable ubiquitin carboxyl-terminal hydrolase FAF-Y OS=Homo sapiens GN=USP9Y PE=2 SV=2	1	0
P09668	Pro-cathepsin H OS=Homo sapiens GN=CTSH PE=1 SV=4	6	106.62	3.73408e+06	3.18427e+06	4.00227e+06	804098	3.16903e+06	3.75802e+06	3.59806e+06	955920	3.39401e+06	2.83531e+06	4.23382e+06	4.47823e+06	2.81096e+06	4.98197e+06	4.90979e+06	1.91995e+06
Q15113	Procollagen C-endopeptidase enhancer 1 OS=Homo sapiens GN=PCOLCE PE=1 SV=2	9	295.41	1.58707e+07	1.96205e+07	2.16276e+07	1.29295e+07	1.34598e+07	9.94704e+06	1.07595e+07	1.29294e+07	1.47599e+07	1.91755e+07	1.54566e+07	2.62294e+07	1.88454e+07	1.52583e+07	1.21823e+07	1.27288e+07
Q02809	Procollagen-lysine,2-oxoglutarate 5-dioxygenase 1 OS=Homo sapiens GN=PLOD1 PE=1 SV=2	8	130.71	3.58542e+06	3.51238e+06	5.30626e+06	1.7678e+06	5.0609e+06	5.23378e+06	3.38463e+06	1.82154e+06	2.14963e+06	2.3076e+06	2.28027e+06	4.72925e+06	2.90827e+06	6.35865e+06	3.7758e+06	3.87847e+06
O60568	Procollagen-lysine,2-oxoglutarate 5-dioxygenase 3 OS=Homo sapiens GN=PLOD3 PE=1 SV=1	2	9.25		249104	459279	238986	1.07733e+06	962654	954236	675769	440941	239855	789583	1.34704e+06	378091	1.17089e+06	1.01083e+06	643087
P07737	Profilin-1 OS=Homo sapiens GN=PFN1 PE=1 SV=2	8	153.43	1.55748e+07	8.60032e+06	1.2839e+07	7.02311e+06	5.94956e+06	6.95284e+06	8.50237e+06	5.88988e+06	5.95764e+06	6.24122e+06	7.45653e+06	1.18109e+07	6.03927e+06	9.29461e+06	7.00934e+06	7.09785e+06
P35080	Profilin-2 OS=Homo sapiens GN=PFN2 PE=1 SV=3	1	43.2	2.92135e+06	69203.2	1.14389e+06	436170	705274	834889	681805	1.34096e+06	507101	449128	609330	1.52116e+06		1.13945e+06	780625	611955
Q8WUM4	Programmed cell death 6-interacting protein OS=Homo sapiens GN=PDCD6IP PE=1 SV=1	23	289.31	5.70086e+07	1.88539e+07	2.01034e+07	1.1627e+07	1.51454e+07	1.52466e+07	3.0494e+07	1.5672e+07	5.28109e+06	3.58181e+06	3.75309e+06	3.54619e+07	2.41327e+07	2.62406e+07	2.41706e+07	8.24516e+06
P51888	Prolargin OS=Homo sapiens GN=PRELP PE=1 SV=1	15	501.76	2.93794e+07	1.15685e+08	1.24961e+08	9.39189e+07	9.29787e+07	1.15046e+08	9.14441e+07	9.1881e+07	9.19636e+07	7.69051e+07	1.14732e+08	1.39761e+08	8.44521e+07	1.08159e+08	1.46358e+08	1.3058e+08
Q53SZ7	Proline-rich protein 30 OS=Homo sapiens GN=PRR30 PE=2 SV=1	1	0	4.45217e+06	7.21954e+06	4.32237e+06	4.80067e+06	4.79216e+06	5.67296e+06	4.70297e+06	3.81728e+06	4.52887e+06	5.20716e+06	5.29232e+06	3.47177e+06	4.92443e+06	4.81759e+06	5.22953e+06	5.1405e+06
Q07954	Prolow-density lipoprotein receptor-related protein 1 OS=Homo sapiens GN=LRP1 PE=1 SV=2	5	19.7	167447	937126	955363	138550	962298	1.18351e+06	326850	190308	873415	276842	987334	179506		305078	1.33986e+06	292377
Q8IVL5	Prolyl 3-hydroxylase 2 OS=Homo sapiens GN=P3H2 PE=1 SV=1	1	1.88
P48147	Prolyl endopeptidase OS=Homo sapiens GN=PREP PE=1 SV=2	1	4.16		263107	274223	95682.3			118322			285329	151502	449974	2.20287e+06	96689.7	162041
O43490	Prominin-1 OS=Homo sapiens GN=PROM1 PE=1 SV=1	1	1.75			55738.9				70802.5					47710.3
P01189	Pro-opiomelanocortin OS=Homo sapiens GN=POMC PE=1 SV=2	1	0	805695		940559	964038	884538	1.60747e+06	855303	1.01341e+06	842451	758486	617971	959864	991221	2.15776e+06	1.5488e+06	1.14555e+06
Q8NBP7	Proprotein convertase subtilisin/kexin type 9 OS=Homo sapiens GN=PCSK9 PE=1 SV=3	3	30.57		708357	164632	517249	897771	730613	775237	618342	266266	460643	617435	223199	151323	289249	668621	432336
P07602	Prosaposin OS=Homo sapiens GN=PSAP PE=1 SV=2	3	6.07	750381	371909	1.28004e+06	162241	833201	142687	78623.5	136212	174522	128289	343211	2.56314e+06	1.21251e+06	938175	438196	445637
P41222	Prostaglandin-H2 D-isomerase OS=Homo sapiens GN=PTGDS PE=1 SV=1	9	1327.96	5.03182e+08	1.54458e+09	5.33964e+08	5.50617e+08	8.65613e+08	8.05366e+08	1.08737e+09	7.78747e+08	8.40665e+08	7.05678e+08	1.15016e+09	6.2525e+08	4.87342e+08	5.12132e+08	1.26527e+09	1.00831e+09
Q06323	Proteasome activator complex subunit 1 OS=Homo sapiens GN=PSME1 PE=1 SV=1	1	2.45		433247	430225	350521	649843	45871.1	461481	713673	679238	343080	569772	874211			445391	407726
P20618	Proteasome subunit beta type-1 OS=Homo sapiens GN=PSMB1 PE=1 SV=2	1	0
P28072	Proteasome subunit beta type-6 OS=Homo sapiens GN=PSMB6 PE=1 SV=4	2	5.64	3.65944e+06	212464		717585	679983	711567			368919	566584	106970	548424				71892.5
Q9BUJ0	Protein ABHD14A OS=Homo sapiens GN=ABHD14A PE=2 SV=2	3	11.04		831037	848004	536198	1.29535e+06	102478	850983	354340	552156	235527	824792	589692	184519	1.0186e+06	983411	1.43285e+06
Q96IU4	Protein ABHD14B OS=Homo sapiens GN=ABHD14B PE=1 SV=1	1	38.4	149346	726969	848506	297567	383571	814178	628422		480910	511478	838997	939054	507521	683196	642200	706882
P02760	Protein AMBP OS=Homo sapiens GN=AMBP PE=1 SV=1	3	85.07	1.92945e+06	5.34346e+06	1.24582e+07	1.45319e+07	9.5718e+06	6.7819e+06	7.03724e+06	8.78557e+06	9.08028e+06	1.03321e+07	6.33612e+06	1.06681e+07	1.54326e+07	5.70803e+06	4.53926e+06	1.18943e+07
O60888	Protein CutA OS=Homo sapiens GN=CUTA PE=1 SV=2	3	155.55	3.75247e+06	5.88711e+06	5.05163e+06	2.11118e+06	5.46225e+06	3.36112e+06	3.0285e+06	3.98343e+06	3.17888e+06	2.48942e+06	3.97249e+06	2.58392e+06	1.79598e+06	2.31751e+06	3.85869e+06	4.68072e+06
P30101	Protein disulfide-isomerase A3 OS=Homo sapiens GN=PDIA3 PE=1 SV=4	8	32.29	351281	2.47288e+06	877215	2.18293e+06	2.26196e+06	3.3167e+06	2.6157e+06	2.98377e+06	1.68349e+06	2.18208e+06	3.47728e+06	825415	694363	1.08956e+06	3.74453e+06	2.55513e+06
Q15084	Protein disulfide-isomerase A6 OS=Homo sapiens GN=PDIA6 PE=1 SV=1	6	87.33	5.88141e+06	4.14477e+06	5.93021e+06	1.9174e+06	4.00267e+06	4.69399e+06	4.29034e+06	2.80271e+06	3.49393e+06	3.03583e+06	3.96528e+06	5.7898e+06	2.96625e+06	5.49103e+06	4.35321e+06	4.85412e+06
P07237	Protein disulfide-isomerase OS=Homo sapiens GN=P4HB PE=1 SV=3	2	6.67	1.27112e+06						161861					359364		305660	176827
O95905	Protein ecdysoneless homolog OS=Homo sapiens GN=ECD PE=1 SV=1	1	0	1.04967e+06	317796	760964	268090	436506	405122	341993	356401	415897	526593	399734	624392	389796	628758	279069	326881
P49257	Protein ERGIC-53 OS=Homo sapiens GN=LMAN1 PE=1 SV=2	10	149.34	6.32371e+06	3.73765e+07	1.23564e+07	8.66319e+06	1.59338e+07	1.65462e+07	1.87907e+07	1.62879e+07	1.50244e+07	1.14098e+07	1.72584e+07	1.63774e+07	5.59536e+06	1.01211e+07	2.7819e+07	1.85513e+07
Q6P1L5	Protein FAM117B OS=Homo sapiens GN=FAM117B PE=1 SV=2	1	9.05	757350	1.21639e+06	1.01018e+06	685511	1.44535e+06	684403	923015	1.07801e+06	1.03977e+06	914798	901809	619855	903450	653773	945258	594071
Q5VUB5	Protein FAM171A1 OS=Homo sapiens GN=FAM171A1 PE=1 SV=1	10	201.45	2.006e+06	5.29576e+06	8.63678e+06	4.11026e+06	7.27469e+06	8.17341e+06	1.06855e+07	5.62091e+06	4.77189e+06	3.75659e+06	8.13241e+06	3.63461e+06	2.70226e+06	9.40128e+06	8.15873e+06	6.07918e+06
Q6UWH4	Protein FAM198B OS=Homo sapiens GN=FAM198B PE=2 SV=1	3	42.45	3.02036e+06	1.55517e+06	2.60595e+06	1.26492e+06	1.90873e+06	1.69889e+06	2.01134e+06	1.67541e+06	1.39274e+06	1.28736e+06	1.27531e+06	2.59548e+06	1.69342e+06	3.19572e+06	1.61575e+06	1.44849e+06
Q96M60	Protein FAM227B OS=Homo sapiens GN=FAM227B PE=2 SV=2	1	0	92677.1	201765	116742	192396												154207
Q92520	Protein FAM3C OS=Homo sapiens GN=FAM3C PE=1 SV=1	14	646.59	1.03473e+08	8.76355e+07	1.13302e+08	3.71785e+07	1.10874e+08	7.34114e+07	6.12094e+07	6.01837e+07	7.53561e+07	6.3615e+07	8.03837e+07	1.10263e+08	3.41536e+07	9.46404e+07	9.30674e+07	8.72578e+07
Q9H0Q0	Protein FAM49A OS=Homo sapiens GN=FAM49A PE=2 SV=1	1	3.89		190874	612519	555035	407736	506131	178941	280189	415750	381166	571450	372137	460000	171677	225489	280772
Q9NUQ9	Protein FAM49B OS=Homo sapiens GN=FAM49B PE=1 SV=1	4	21.62	1.3574e+06	509476	1.54369e+06	798369	676755	888333	716465	501590	702822	678404	1.11974e+06	1.15487e+06	728752	991875	786717	695668
Q0P6D2	Protein FAM69C OS=Homo sapiens GN=FAM69C PE=2 SV=3	1	2.88
Q6ZRV2	Protein FAM83H OS=Homo sapiens GN=FAM83H PE=1 SV=3	1	0	7.28187e+08	1.04768e+09	1.23148e+09	6.59005e+08	1.39395e+09	1.21761e+09	1.42197e+09	9.10909e+08	1.08028e+09	6.01709e+08	1.23565e+09	1.39758e+09	4.26663e+08	1.85254e+09	1.44608e+09	6.36378e+08
Q68CZ1	Protein fantom OS=Homo sapiens GN=RPGRIP1L PE=1 SV=2	1	4.47	1.27429e+06	1.25966e+06	707052	364696	717415	674202	882939	828430	809343	445935	997282	698912	464432	592727	1.05715e+06	497955
Q13045	Protein flightless-1 homolog OS=Homo sapiens GN=FLII PE=1 SV=2	1	1.93
Q5TBA9	Protein furry homolog OS=Homo sapiens GN=FRY PE=1 SV=1	1	18.93
O94915	Protein furry homolog-like OS=Homo sapiens GN=FRYL PE=1 SV=2	1	17.13			3.59459e+06	2.13501e+06					1.66901e+06		1.62779e+06	1.85954e+06	833603	104648	717299	1.54503e+06
Q99435	Protein kinase C-binding protein NELL2 OS=Homo sapiens GN=NELL2 PE=1 SV=1	16	696.43	1.1111e+08	4.73391e+08	2.96292e+08	1.88576e+08	3.63736e+08	4.22606e+08	3.43624e+08	2.666e+08	2.52135e+08	2.10508e+08	3.23745e+08	2.52168e+08	9.48202e+07	2.80675e+08	5.59216e+08	3.77649e+08
Q969X1	Protein lifeguard 3 OS=Homo sapiens GN=TMBIM1 PE=1 SV=2	1	12.6	785266	418958	214854	149968	156277		277342	395867		162381		265314	294835	322841	201922	203996
Q9BUN1	Protein MENT OS=Homo sapiens GN=MENT PE=2 SV=1	1	8.61	1.10774e+06	603325	956576	323138	677945	770206		436997	540522	364948	575355	955252	411584	996748	570105	393196
Q92597	Protein NDRG1 OS=Homo sapiens GN=NDRG1 PE=1 SV=1	2	9.84	1.18877e+06	91525.6	312783	162388	105392	130278	223452			227960	239503	315241	130421	534876	269843	206377
Q9UN36	Protein NDRG2 OS=Homo sapiens GN=NDRG2 PE=1 SV=2	6	160.93	2.35867e+07	1.12488e+07	1.98832e+07	7.35585e+06	1.00629e+07	1.35125e+07	1.41514e+07	8.28528e+06	1.50057e+07	1.04493e+07	8.2774e+06	1.24406e+07	9.26786e+06	2.25444e+07	1.27449e+07	8.91817e+06
Q9ULP0	Protein NDRG4 OS=Homo sapiens GN=NDRG4 PE=1 SV=2	5	83.91	1.39196e+07	4.04546e+06	1.29725e+07	2.52247e+06	7.05585e+06	5.6381e+06	7.14057e+06	3.49276e+06	4.12304e+06	3.08347e+06	4.8367e+06	1.36846e+07	2.24774e+06	8.35316e+06	6.88127e+06	6.42883e+06
Q9UFN0	Protein NipSnap homolog 3A OS=Homo sapiens GN=NIPSNAP3A PE=1 SV=2	1	0
Q8WZA1	Protein O-linked-mannose beta-1,2-N-acetylglucosaminyltransferase 1 OS=Homo sapiens GN=POMGNT1 PE=1 SV=2	30	798.55	1.08825e+08	8.65364e+07	1.48719e+08	5.81809e+07	1.15708e+08	1.28215e+08	1.0304e+08	7.12153e+07	8.41194e+07	7.13155e+07	9.41977e+07	1.19255e+08	4.96769e+07	1.59585e+08	1.06999e+08	1.14489e+08
Q5R3F8	Protein phosphatase 1 regulatory subunit 29 OS=Homo sapiens GN=ELFN2 PE=1 SV=1	1	1.73		2.07633e+06	2.43628e+06	1.03407e+06	1.14673e+06	582756	643652	752937	907720	1.68632e+06	804993	1.34464e+06	1.00432e+06		345263	1.43918e+06
Q15435	Protein phosphatase 1 regulatory subunit 7 OS=Homo sapiens GN=PPP1R7 PE=1 SV=1	2	5.16		168881	177420		69240.2					201602	142071
Q8WVV4	Protein POF1B OS=Homo sapiens GN=POF1B PE=1 SV=3	1	1.7	1.78789e+06	72509.7	53894.7		81750.8	83457.6
Q9HCY8	Protein S100-A14 OS=Homo sapiens GN=S100A14 PE=1 SV=1	1	2.76	1.85709e+06	730587	1.82142e+06	408182	610188	790506	670436	577376	818917	585297	973167	1.17361e+06	566870	1.68429e+06	739522	761538
P06703	Protein S100-A6 OS=Homo sapiens GN=S100A6 PE=1 SV=1	1	5.78	1.17501e+07	848969	1.14713e+06	1.26511e+06		576799	1.08523e+06	551639	493339	810171		1.06893e+06	698596	1.52966e+06	1.01663e+06	572551
Q9Y2G9	Protein strawberry notch homolog 2 OS=Homo sapiens GN=SBNO2 PE=2 SV=3	1	0
Q9UPW8	Protein unc-13 homolog A OS=Homo sapiens GN=UNC13A PE=2 SV=4	1	0	1.20636e+07	1.75036e+06	2.5164e+06	864501	1.17775e+06	1.32928e+06	904493	863134	675947	624782	1.15247e+06	1.82894e+06	356348	2.89586e+06	1.62815e+06	1.199e+06
O14795	Protein unc-13 homolog B OS=Homo sapiens GN=UNC13B PE=1 SV=2	1	0	1.20636e+07	1.75036e+06	2.5164e+06	864501	1.17775e+06	1.32928e+06	904493	863134	675947	624782	1.15247e+06	1.82894e+06	356348	2.89586e+06	1.62815e+06	1.199e+06
Q8NB66	Protein unc-13 homolog C OS=Homo sapiens GN=UNC13C PE=2 SV=3	1	1.91		429908	376839	1.46375e+06	590408	822610	1.62666e+06	2.10306e+06	1.94983e+06	2.29025e+06	1.7113e+06		1.53424e+06	826770	699051	1.2479e+06
P56705	Protein Wnt-4 OS=Homo sapiens GN=WNT4 PE=1 SV=4	1	8.04							211148					200400	107613	421750	160519	162083
Q9UK55	Protein Z-dependent protease inhibitor OS=Homo sapiens GN=SERPINA10 PE=1 SV=1	8	102.02	1.6406e+06	2.80576e+06	5.77344e+06	6.17446e+06	6.00677e+06	5.43176e+06	3.30008e+06	4.64976e+06	3.97777e+06	5.52772e+06	3.38824e+06	1.2687e+07	6.43302e+06	3.85669e+06	3.42053e+06	5.15106e+06
Q99497	Protein/nucleic acid deglycase DJ-1 OS=Homo sapiens GN=PARK7 PE=1 SV=2	5	76.21	1.91739e+06	4.58618e+06	2.32988e+06	878928	1.18521e+06	900038	1.19824e+06	1.38255e+06	2.29286e+06	1.50601e+06	3.00966e+06	2.93668e+06	534435	555172	2.95331e+06	1.54687e+06
Q08188	Protein-glutamine gamma-glutamyltransferase E OS=Homo sapiens GN=TGM3 PE=1 SV=4	3	4.61	1.97546e+06					68970.6	74537.6						81508.2			54173.7
P22735	Protein-glutamine gamma-glutamyltransferase K OS=Homo sapiens GN=TGM1 PE=1 SV=4	1	1.88	1.68634e+06
P22061	Protein-L-isoaspartate(D-aspartate) O-methyltransferase OS=Homo sapiens GN=PCMT1 PE=1 SV=4	13	505.98	5.66303e+07	3.75465e+07	6.99679e+07	1.66271e+07	4.38836e+07	4.1211e+07	3.8761e+07	2.20422e+07	3.27577e+07	2.47363e+07	3.45769e+07	7.67134e+07	3.36364e+07	7.82156e+07	3.08965e+07	4.3003e+07
Q92954	Proteoglycan 4 OS=Homo sapiens GN=PRG4 PE=1 SV=2	7	88.5	4.88037e+06	4.68208e+06	1.0825e+07	9.86369e+06	5.12015e+06	6.47132e+06	3.2204e+06	1.35205e+06	2.09722e+06	7.91097e+06	7.36562e+06	2.04443e+07	6.64429e+06	1.11704e+07	3.86222e+06	3.52902e+06
P00734	Prothrombin OS=Homo sapiens GN=F2 PE=1 SV=2	18	907.61	6.04586e+07	7.82775e+07	1.12712e+08	1.93006e+08	1.25431e+08	1.34165e+08	7.19091e+07	1.41726e+08	1.13909e+08	1.40449e+08	8.5865e+07	1.01582e+08	1.57193e+08	6.96928e+07	8.58191e+07	1.73059e+08
Q9Y5I3	Protocadherin alpha-1 OS=Homo sapiens GN=PCDHA1 PE=2 SV=1	1	3.47	298701	237507	340160	261172	420503	337931	301095	101558	112310		191545			480918	376900	140015
Q9Y5I2	Protocadherin alpha-10 OS=Homo sapiens GN=PCDHA10 PE=2 SV=1	1	3.47	298701	237507	340160	261172	420503	337931	301095	101558	112310		191545			480918	376900	140015
Q9Y5I1	Protocadherin alpha-11 OS=Homo sapiens GN=PCDHA11 PE=2 SV=1	1	3.47	298701	237507	340160	261172	420503	337931	301095	101558	112310		191545			480918	376900	140015
Q9UN75	Protocadherin alpha-12 OS=Homo sapiens GN=PCDHA12 PE=2 SV=1	1	10.04		101901	253490	510959	112885	128548	135510		74995.7		137143	140473			74097.7	79097.7
Q9Y5I0	Protocadherin alpha-13 OS=Homo sapiens GN=PCDHA13 PE=2 SV=1	1	10.04		101901	253490	510959	112885	128548	135510		74995.7		137143	140473			74097.7	79097.7
Q9Y5H9	Protocadherin alpha-2 OS=Homo sapiens GN=PCDHA2 PE=1 SV=1	1	3.47	298701	237507	340160	261172	420503	337931	301095	101558	112310		191545			480918	376900	140015
Q9Y5H8	Protocadherin alpha-3 OS=Homo sapiens GN=PCDHA3 PE=2 SV=1	2	13.51	298701	339407	593651	772130	533389	466479	436605	101558	187305		328688	140473		480918	450998	219112
Q9UN74	Protocadherin alpha-4 OS=Homo sapiens GN=PCDHA4 PE=1 SV=1	2	13.51	298701	339407	593651	772130	533389	466479	436605	101558	187305		328688	140473		480918	450998	219112
Q9Y5H7	Protocadherin alpha-5 OS=Homo sapiens GN=PCDHA5 PE=2 SV=1	2	13.51	298701	339407	593651	772130	533389	466479	436605	101558	187305		328688	140473		480918	450998	219112
Q9UN73	Protocadherin alpha-6 OS=Homo sapiens GN=PCDHA6 PE=2 SV=1	2	13.51	298701	339407	593651	772130	533389	466479	436605	101558	187305		328688	140473		480918	450998	219112
Q9UN72	Protocadherin alpha-7 OS=Homo sapiens GN=PCDHA7 PE=2 SV=1	2	13.51	298701	339407	593651	772130	533389	466479	436605	101558	187305		328688	140473		480918	450998	219112
Q9Y5H6	Protocadherin alpha-8 OS=Homo sapiens GN=PCDHA8 PE=2 SV=1	2	13.51	298701	339407	593651	772130	533389	466479	436605	101558	187305		328688	140473		480918	450998	219112
Q9Y5H5	Protocadherin alpha-9 OS=Homo sapiens GN=PCDHA9 PE=2 SV=1	2	13.51	298701	339407	593651	772130	533389	466479	436605	101558	187305		328688	140473		480918	450998	219112
Q9Y5I4	Protocadherin alpha-C2 OS=Homo sapiens GN=PCDHAC2 PE=2 SV=1	8	160.86	8.80466e+06	9.63834e+06	1.25954e+07	4.79554e+06	9.97165e+06	1.17996e+07	9.66549e+06	6.37111e+06	6.7521e+06	5.8183e+06	9.49005e+06	1.03262e+07	1.06688e+06	1.18406e+07	1.0195e+07	9.65139e+06
Q9Y5F3	Protocadherin beta-1 OS=Homo sapiens GN=PCDHB1 PE=2 SV=2	1	0		1.08053e+07	4.61524e+06	5.00629e+06	1.05744e+07	7.63951e+06	7.42904e+06	6.22705e+06	6.29646e+06	5.45325e+06	8.17185e+06	3.95091e+06	2.50661e+06	5.16946e+06	1.23175e+07	8.0138e+06
Q9NYQ8	Protocadherin Fat 2 OS=Homo sapiens GN=FAT2 PE=1 SV=2	16	116.57	1.46239e+07	8.65042e+06	1.11565e+07	2.20469e+06	7.61734e+06	1.24459e+07	6.7636e+06	3.38857e+06	6.37152e+06	2.46252e+06	3.61094e+06	4.48105e+06	300880	1.00366e+07	8.11029e+06	4.76226e+06
Q9UN70	Protocadherin gamma-C3 OS=Homo sapiens GN=PCDHGC3 PE=1 SV=1	6	59.82	3.94865e+06	2.15082e+06	2.33913e+06	850537	3.60998e+06	4.08268e+06	3.31346e+06	2.5234e+06	3.23251e+06	1.33991e+06	4.33646e+06	2.57789e+06	855335	4.75322e+06	4.17967e+06	3.52166e+06
Q9Y5F6	Protocadherin gamma-C5 OS=Homo sapiens GN=PCDHGC5 PE=2 SV=1	11	260.67	8.40468e+06	7.94048e+06	1.09384e+07	5.87049e+06	1.38417e+07	1.23862e+07	9.60942e+06	7.38172e+06	7.44638e+06	7.1738e+06	8.68166e+06	8.72984e+06	3.69177e+06	1.05802e+07	1.17306e+07	7.98552e+06
Q08174	Protocadherin-1 OS=Homo sapiens GN=PCDH1 PE=1 SV=2	4	83.89	2.04406e+06	3.21073e+06	1.79617e+06	1.82682e+06	6.6076e+06	2.5361e+06	3.56272e+06	4.8938e+06	2.25669e+06	1.51115e+06	2.44374e+06	1.59697e+06	525630	2.82599e+06	3.16773e+06	2.71949e+06
Q9P2E7	Protocadherin-10 OS=Homo sapiens GN=PCDH10 PE=2 SV=2	3	61.05	1.29171e+06	1.66002e+06	956018	589744	1.82458e+06	1.86488e+06	1.91054e+06	637515	672491	869421	2.04806e+06	997128	353882	1.02717e+06	1.93101e+06	1.10006e+06
Q9NPG4	Protocadherin-12 OS=Homo sapiens GN=PCDH12 PE=1 SV=1	2	4.91		317341	227277	184341	230214	247632	285551		246504		321195	135044		343790	362265	207743
Q96JQ0	Protocadherin-16 OS=Homo sapiens GN=DCHS1 PE=1 SV=1	2	1.79			160677		175317	155837								135659	130902
O14917	Protocadherin-17 OS=Homo sapiens GN=PCDH17 PE=2 SV=2	1	10.53	423303	359479	166976		386325	193460	365555		593360		265087				789134	253367
Q8TAB3	Protocadherin-19 OS=Homo sapiens GN=PCDH19 PE=1 SV=3	1	2.24
Q6V1P9	Protocadherin-23 OS=Homo sapiens GN=DCHS2 PE=2 SV=1	1	0	1.25687e+06	390845	376599	150311	697958	571918	222318	308506	566778	230163	869452	678928	208348	583306	404909	166873
O60245	Protocadherin-7 OS=Homo sapiens GN=PCDH7 PE=1 SV=2	7	41.56	145129	2.61258e+06	1.90922e+06	854702	2.35441e+06	854936	1.86022e+06	1.37589e+06	1.60479e+06	1.26633e+06	2.39013e+06	1.427e+06	206371	1.60912e+06	2.82129e+06	2.07127e+06
O95206	Protocadherin-8 OS=Homo sapiens GN=PCDH8 PE=2 SV=2	2	22.56		255851	966130	649670	825137	220283	44824.1	198743	197862	165957	768618	773321	95265.9	215146	458319	480465
Q9HC56	Protocadherin-9 OS=Homo sapiens GN=PCDH9 PE=1 SV=2	6	90.84	1.04399e+07	7.49587e+06	8.07629e+06	5.80217e+06	9.02128e+06	8.2032e+06	8.80651e+06	3.84728e+06	5.24611e+06	2.51369e+06	7.72415e+06	5.42152e+06	883677	5.77311e+06	7.80298e+06	4.66412e+06
P12931	Proto-oncogene tyrosine-protein kinase Src OS=Homo sapiens GN=SRC PE=1 SV=3	1	1.61
Q96MK3	Pseudokinase FAM20A OS=Homo sapiens GN=FAM20A PE=1 SV=4	1	42.7			179799							79750.4						88849.9
P55786	Puromycin-sensitive aminopeptidase OS=Homo sapiens GN=NPEPPS PE=1 SV=2	1	2.34					83067	84884.5		116416	81561.5	132121	128853				86484.5
P20848	Putative alpha-1-antitrypsin-related protein OS=Homo sapiens GN=SERPINA2 PE=1 SV=1	1	50.51	2.41926e+07	8.27212e+07	7.35221e+06	7.83823e+07	1.97142e+07	3.67051e+07	5.64255e+07	6.03622e+07	5.16269e+07	4.16122e+07	4.42356e+07	8.70684e+06	3.94223e+07	7.25432e+06	7.18179e+07	3.9028e+07
A6NMY6	Putative annexin A2-like protein OS=Homo sapiens GN=ANXA2P2 PE=5 SV=2	12	218.16	4.25415e+07	1.3149e+07	2.35724e+07	5.16926e+07	8.48335e+06	1.58382e+07	2.36804e+07	1.47252e+07	8.5191e+06	3.12139e+07	1.29731e+07	2.0504e+07	2.1071e+07	2.45625e+07	1.36486e+07	1.48293e+07
Q9BYX7	Putative beta-actin-like protein 3 OS=Homo sapiens GN=POTEKP PE=5 SV=1	2	169.09	5.08483e+07	1.60559e+07	2.99572e+07	1.77956e+07	1.01685e+07	1.44482e+07	1.81847e+07	1.25168e+07	1.15076e+07	1.64003e+07	1.41128e+07	2.37196e+07	1.61657e+07	2.02563e+07	1.25218e+07	1.37922e+07
Q5VTE0	Putative elongation factor 1-alpha-like 3 OS=Homo sapiens GN=EEF1A1P5 PE=5 SV=1	5	30.62	3.41798e+07	887180	1.43058e+06	1.20074e+06	103223	962777	936471	245065	224170	898077	522399	1.03678e+07	1.22455e+06	763026
Q58FF3	Putative endoplasmin-like protein OS=Homo sapiens GN=HSP90B2P PE=5 SV=1	1	5.18	1.79352e+06	543441	1.05342e+06	667741	973042	1.36201e+06	579835	520928	750084	866784	575002	596105	412126	924233	1.31715e+06	917460
P48741	Putative heat shock 70 kDa protein 7 OS=Homo sapiens GN=HSPA7 PE=5 SV=2	1	89.84	1.20173e+06	545995	621825	458963	158705	208399				428171	282567	486704	491609
Q58FF7	Putative heat shock protein HSP 90-beta-3 OS=Homo sapiens GN=HSP90AB3P PE=5 SV=1	2	6.22	1.1142e+07		75851.5			236208	156355	202209	621722	246308		900763	675761	603414	336546	347369
Q6DN03	Putative histone H2B type 2-C OS=Homo sapiens GN=HIST2H2BC PE=5 SV=3	1	0		335520				1.32065e+06	546759		127948		502403	644656		210278
Q6DRA6	Putative histone H2B type 2-D OS=Homo sapiens GN=HIST2H2BD PE=5 SV=3	1	0		335520				1.32065e+06	546759		127948		502403	644656		210278
Q5T013	Putative hydroxypyruvate isomerase OS=Homo sapiens GN=HYI PE=1 SV=2	1	3.21	2.51678e+06	9.49648e+06	2.66989e+06	8.31742e+06	4.75487e+06	3.72133e+06	5.68864e+06	8.5144e+06	7.52832e+06	6.99014e+06	4.96232e+06	3.36446e+06	8.28995e+06	2.65667e+06	6.60536e+06	7.05059e+06
A6NCN2	Putative keratin-87 protein OS=Homo sapiens GN=KRT87P PE=5 SV=4	4	17.38	1.43686e+07	3.30046e+06	158422	678533					339536	407040	140282	9.5576e+06	811948	154888		198655
A6NI72	Putative neutrophil cytosol factor 1B OS=Homo sapiens GN=NCF1B PE=5 SV=2	1	0	2.64295e+06	398494	291219	323680		338779	380368	173975	193160	160612	283495	430455	255878	359716	271926	165665
A8MVU1	Putative neutrophil cytosol factor 1C OS=Homo sapiens GN=NCF1C PE=5 SV=1	1	0	2.64295e+06	398494	291219	323680		338779	380368	173975	193160	160612	283495	430455	255878	359716	271926	165665
O60361	Putative nucleoside diphosphate kinase OS=Homo sapiens GN=NME2P1 PE=5 SV=1	1	2.06	177520	572171	510999	993464	554067	504850	1.16975e+06			796889	746146	375519	160228
Q8NGN8	Putative olfactory receptor 4A4 OS=Homo sapiens GN=OR4A4P PE=5 SV=1	1	3.54				315678		174910	112962	81346.7	100114	95695.1		216395	122340		100796	127354
Q8IZP2	Putative protein FAM10A4 OS=Homo sapiens GN=ST13P4 PE=5 SV=1	2	3.82			455009		1.3331e+06	2.50084e+06	3.26293e+06		575652	657589	888771		382104
Q8NFI4	Putative protein FAM10A5 OS=Homo sapiens GN=ST13P5 PE=5 SV=1	1	0
Q5HY64	Putative protein FAM47C OS=Homo sapiens GN=FAM47C PE=2 SV=1	1	1.68
A8K554	Putative protein ZNF815 OS=Homo sapiens GN=ZNF815P PE=5 SV=1	1	0		2.26327e+06	2.3211e+06	1.03482e+06		2.69979e+06	3.14745e+06	1.77737e+06	1.47753e+06	1.57807e+06	1.92635e+06	2.19299e+06	1.19635e+06	2.13195e+06	2.06825e+06	1.63126e+06
Q16473	Putative tenascin-XA OS=Homo sapiens GN=TNXA PE=5 SV=2	8	154.84	5.70158e+07	2.77575e+07	2.73739e+07	1.14989e+07	2.96885e+07	2.60071e+07	2.80518e+07	2.27027e+07	2.60436e+07	1.44704e+07	3.09962e+07	2.71202e+07	1.40649e+07	3.89928e+07	3.18888e+07	1.87992e+07
A0A0J9YWL9	Putative testis-expressed protein 13C OS=Homo sapiens GN=TEX13C PE=5 SV=1	1	12.74	1.30234e+08	3.25811e+08	3.17411e+08	2.18506e+08	2.01551e+08	2.55237e+08	2.71185e+08	1.8213e+08	2.44941e+08	1.36676e+08	1.82289e+08	3.29507e+08	1.73911e+08	2.43792e+08	2.54669e+08	2.04836e+08
Q8NHM4	Putative trypsin-6 OS=Homo sapiens GN=PRSS3P2 PE=5 SV=2	1	7.25	7.30431e+06	1.45893e+07	1.675e+07	2.11483e+07	1.68119e+07	1.28052e+07	1.61326e+07	2.086e+07	1.51438e+07	2.38667e+07	2.0248e+07	1.31658e+07	1.64376e+07	1.20607e+07	1.57292e+07	1.45601e+07
Q5JXB2	Putative ubiquitin-conjugating enzyme E2 N-like OS=Homo sapiens GN=UBE2NL PE=1 SV=1	2	49.24	4.52612e+06	1.66669e+06	2.44874e+06	793525	974761	1.3546e+06	2.0457e+06	1.05516e+06	1.02959e+06	1.26294e+06	1.39938e+06	2.97884e+06	1.1923e+06	3.06628e+06	2.03247e+06	1.20105e+06
Q96M66	Putative uncharacterized protein FLJ32790 OS=Homo sapiens PE=2 SV=2	1	0	757537
A6NL46	Putative UPF0607 protein ENSP00000332738 OS=Homo sapiens PE=3 SV=3	1	0
Q96GD0	Pyridoxal phosphate phosphatase OS=Homo sapiens GN=PDXP PE=1 SV=2	1	9.02	769147	99775.6	133743		70132.1				59720.8	70332.9	178383	239552		185219	120896	85665.9
P30613	Pyruvate kinase PKLR OS=Homo sapiens GN=PKLR PE=1 SV=2	1	24.17	2.49357e+06	5.35255e+06	2.36671e+06	2.98173e+06	1.52678e+06	3.4068e+06	5.23147e+06	3.20641e+06	2.88238e+06	3.76755e+06	3.19726e+06	4.85297e+06		4.30139e+06	5.18199e+06	3.24222e+06
P14618	Pyruvate kinase PKM OS=Homo sapiens GN=PKM PE=1 SV=4	23	408.03	7.07761e+07	3.37886e+07	2.5424e+07	2.25672e+07	1.95135e+07	2.47024e+07	3.33029e+07	2.0807e+07	2.0535e+07	2.28423e+07	2.85492e+07	3.00515e+07	1.43329e+07	3.00415e+07	3.54913e+07	2.31133e+07
P31150	Rab GDP dissociation inhibitor alpha OS=Homo sapiens GN=GDI1 PE=1 SV=2	6	151.37	6.03263e+06	3.58857e+06	4.48586e+06	4.01254e+06	3.79781e+06	3.61788e+06	5.76631e+06	2.8399e+06	3.66476e+06	4.40051e+06	5.35034e+06	5.43642e+06	2.70092e+06	3.53758e+06	5.51658e+06	6.1542e+06
P50395	Rab GDP dissociation inhibitor beta OS=Homo sapiens GN=GDI2 PE=1 SV=2	3	101.77	3.6895e+06	306963	1.39734e+06	711761	204152	593841	384633	408732	1.34159e+06	456524	811526	1.03336e+06	458869	1.14886e+06	1.26871e+06	606580
P31749	RAC-alpha serine/threonine-protein kinase OS=Homo sapiens GN=AKT1 PE=1 SV=2	1	128.46	3.94503e+07	9.3056e+07	6.64378e+07	1.94561e+08	1.32757e+08	1.33403e+08	1.40286e+08	1.97233e+08	1.80933e+08	2.69117e+08	1.3738e+08	6.88347e+07	2.65124e+08	8.83525e+07	1.15353e+08	2.51365e+08
P31751	RAC-beta serine/threonine-protein kinase OS=Homo sapiens GN=AKT2 PE=1 SV=2	1	128.46	3.94503e+07	9.3056e+07	6.64378e+07	1.94561e+08	1.32757e+08	1.33403e+08	1.40286e+08	1.97233e+08	1.80933e+08	2.69117e+08	1.3738e+08	6.88347e+07	2.65124e+08	8.83525e+07	1.15353e+08	2.51365e+08
Q9Y243	RAC-gamma serine/threonine-protein kinase OS=Homo sapiens GN=AKT3 PE=1 SV=1	1	128.46	3.94503e+07	9.3056e+07	6.64378e+07	1.94561e+08	1.32757e+08	1.33403e+08	1.40286e+08	1.97233e+08	1.80933e+08	2.69117e+08	1.3738e+08	6.88347e+07	2.65124e+08	8.83525e+07	1.15353e+08	2.51365e+08
Q09MP3	RAD51-associated protein 2 OS=Homo sapiens GN=RAD51AP2 PE=1 SV=1	1	2.16
P35241	Radixin OS=Homo sapiens GN=RDX PE=1 SV=1	1	102.39		233774	165197		102552	111808	221922		125006			120922	186261	181682	163593
P63000	Ras-related C3 botulinum toxin substrate 1 OS=Homo sapiens GN=RAC1 PE=1 SV=1	2	8.41	3.9908e+06	1.60414e+06	2.31504e+06	1.4748e+06	1.04023e+06	1.92068e+06	2.49653e+06	1.48099e+06	681922	1.66794e+06	776562	2.53149e+06	1.85817e+06	2.4821e+06	1.33819e+06	961372
P15153	Ras-related C3 botulinum toxin substrate 2 OS=Homo sapiens GN=RAC2 PE=1 SV=1	1	6.77	3.25524e+06	1.33737e+06	1.97125e+06	1.13121e+06	815209	1.58431e+06	1.87633e+06	1.23756e+06	681922	1.35629e+06	776562	2.07771e+06	1.47726e+06	1.8698e+06	982639	701442
P60763	Ras-related C3 botulinum toxin substrate 3 OS=Homo sapiens GN=RAC3 PE=1 SV=1	1	6.77	3.25524e+06	1.33737e+06	1.97125e+06	1.13121e+06	815209	1.58431e+06	1.87633e+06	1.23756e+06	681922	1.35629e+06	776562	2.07771e+06	1.47726e+06	1.8698e+06	982639	701442
P61026	Ras-related protein Rab-10 OS=Homo sapiens GN=RAB10 PE=1 SV=1	2	46.39	5.80634e+06	2.56588e+06	3.47627e+06	2.38007e+06	2.02184e+06	2.65089e+06	3.18046e+06	2.33794e+06	2.01976e+06	2.30875e+06	2.04109e+06	3.69428e+06	2.36013e+06	3.5206e+06	2.44199e+06	1.98799e+06
P62491	Ras-related protein Rab-11A OS=Homo sapiens GN=RAB11A PE=1 SV=3	1	3.45		812194	847618			760658	1.23113e+06	391514	343570		468353	1.44219e+06		1.01131e+06
Q15907	Ras-related protein Rab-11B OS=Homo sapiens GN=RAB11B PE=1 SV=4	1	3.45		812194	847618			760658	1.23113e+06	391514	343570		468353	1.44219e+06		1.01131e+06
P61106	Ras-related protein Rab-14 OS=Homo sapiens GN=RAB14 PE=1 SV=4	2	43.59		1.24222e+06	955820	441639	464357	1.44285e+06	1.36676e+06	311648	160772	443065	300530	1.2619e+06	140444	1.67982e+06	1.78375e+06	427348
P61019	Ras-related protein Rab-2A OS=Homo sapiens GN=RAB2A PE=1 SV=1	2	4.69		1.29058e+06	315529	183689	443340		1.30581e+06	424347			917570	1.41483e+06	151267	887016	181542	414550
Q8WUD1	Ras-related protein Rab-2B OS=Homo sapiens GN=RAB2B PE=1 SV=1	1	1.89		1.29058e+06	315529	183689	208933		1.30581e+06	424347			917570	1.41483e+06	151267	674566		414550
P61018	Ras-related protein Rab-4B OS=Homo sapiens GN=RAB4B PE=1 SV=1	1	30.89		299624	885460	124469	268302	185933		122063	169059	216438		463239	95353.2		69736.2	443385
P51148	Ras-related protein Rab-5C OS=Homo sapiens GN=RAB5C PE=1 SV=2	4	10.24	3.19664e+06		740988	308249	419878	430504	441900	651240	375468	285016	329915	589028	381227	530689	610449	534798
P51149	Ras-related protein Rab-7a OS=Homo sapiens GN=RAB7A PE=1 SV=1	2	21.69	907875	184137			125652	281288	378478					323231		358245	229617
Q92930	Ras-related protein Rab-8B OS=Homo sapiens GN=RAB8B PE=1 SV=2	1	28.44		171755	67926.5	150717		156987	200789		280824	178600	176955	105415		122029		300625
P11234	Ras-related protein Ral-B OS=Homo sapiens GN=RALB PE=1 SV=1	1	0	374763		154590	119360		196482	249328					188119
P62834	Ras-related protein Rap-1A OS=Homo sapiens GN=RAP1A PE=1 SV=1	3	59.51	7.4275e+06	1.72995e+06	3.26045e+06	2.68467e+06	1.01511e+06	2.03613e+06	4.14907e+06	2.04748e+06	1.34708e+06	2.46654e+06	1.63829e+06	2.59216e+06	2.78588e+06	3.0862e+06	2.4307e+06	2.44381e+06
P61224	Ras-related protein Rap-1b OS=Homo sapiens GN=RAP1B PE=1 SV=1	3	59.51	7.4275e+06	1.72995e+06	3.26045e+06	2.68467e+06	1.01511e+06	2.03613e+06	4.14907e+06	2.04748e+06	1.34708e+06	2.46654e+06	1.63829e+06	2.59216e+06	2.78588e+06	3.0862e+06	2.4307e+06	2.44381e+06
A6NIZ1	Ras-related protein Rap-1b-like protein OS=Homo sapiens PE=2 SV=1	2	37.62	5.09225e+06	897350	2.12194e+06	1.45785e+06	709789	849487	1.24918e+06	1.02984e+06	752689	1.37328e+06	941695	1.13854e+06	1.55282e+06	543980	629980	929243
O95199	RCC1 and BTB domain-containing protein 2 OS=Homo sapiens GN=RCBTB2 PE=1 SV=1	1	6.55		3.64309e+06	4.75847e+06	6.91231e+06	6.01791e+06	4.19218e+06	2.71229e+06	5.97821e+06	7.44887e+06	8.30706e+06	5.97927e+06	3.92558e+06	9.90979e+06	1.8834e+06	2.59175e+06	5.84698e+06
Q13127	RE1-silencing transcription factor OS=Homo sapiens GN=REST PE=1 SV=3	1	0		599245	504978	199077	235236	336649	472394	239418	194611		225710			740141	561796	386061
P08575	Receptor-type tyrosine-protein phosphatase C OS=Homo sapiens GN=PTPRC PE=1 SV=2	3	32.48	295504	113738	946539	227342	127958	1.07867e+06	1.10979e+06	279966	277411	592680	490174	875397	498492	1.26646e+06	332805	294355
P23468	Receptor-type tyrosine-protein phosphatase delta OS=Homo sapiens GN=PTPRD PE=1 SV=2	36	1124.95	3.99096e+07	1.10778e+08	7.54162e+07	4.29253e+07	9.55507e+07	1.05837e+08	1.11862e+08	6.74171e+07	7.3424e+07	5.61726e+07	1.20671e+08	7.01287e+07	3.09669e+07	7.16327e+07	9.5878e+07	8.84177e+07
P10586	Receptor-type tyrosine-protein phosphatase F OS=Homo sapiens GN=PTPRF PE=1 SV=2	32	899.12	4.13551e+07	4.72116e+07	4.95076e+07	2.4945e+07	5.96623e+07	5.37893e+07	5.10192e+07	3.52635e+07	3.19426e+07	2.48663e+07	4.67996e+07	4.82342e+07	1.48037e+07	4.90464e+07	6.53212e+07	5.88674e+07
Q15262	Receptor-type tyrosine-protein phosphatase kappa OS=Homo sapiens GN=PTPRK PE=1 SV=2	4	18.04	926495	2.01332e+06	716179	1.0188e+06	789967	1.10382e+06	862121	1.43513e+06	843484	424165	388987	372541	327722	916901	1.74982e+06	1.44056e+06
Q15256	Receptor-type tyrosine-protein phosphatase R OS=Homo sapiens GN=PTPRR PE=1 SV=2	3	31.69	602231	403662	563597		488672	685349	788630	237066	223338		478472	1.18024e+06	103245	1.32191e+06	549390	750040
Q13332	Receptor-type tyrosine-protein phosphatase S OS=Homo sapiens GN=PTPRS PE=1 SV=3	36	1437.3	5.81828e+07	1.44606e+08	9.88895e+07	6.5779e+07	1.22997e+08	1.68413e+08	1.42104e+08	8.41324e+07	9.28484e+07	7.5447e+07	1.5229e+08	8.5644e+07	3.93268e+07	9.23854e+07	1.34454e+08	1.38664e+08
O14522	Receptor-type tyrosine-protein phosphatase T OS=Homo sapiens GN=PTPRT PE=1 SV=6	3	13.39		953074	548294	734489	1.10828e+06	1.09486e+06	769449	87597.2	446529	98207.8	800031	382182		272477	1.86883e+06	286937
P23471	Receptor-type tyrosine-protein phosphatase zeta OS=Homo sapiens GN=PTPRZ1 PE=1 SV=4	3	18.51	413784	2.90924e+06	1.81152e+06	1.21583e+06	1.67946e+06	554630	2.0116e+06	1.25326e+06	1.46157e+06	1.30328e+06	1.50517e+06	1.56665e+06	403830	2.41338e+06	2.78853e+06	1.22209e+06
Q16849	Receptor-type tyrosine-protein phosphatase-like N OS=Homo sapiens GN=PTPRN PE=1 SV=1	1	1.62							248187						2.19343e+06	4.87421e+06	3.09228e+06	2.20467e+06
P78509	Reelin OS=Homo sapiens GN=RELN PE=1 SV=3	37	826.47	5.49617e+07	7.70444e+07	1.28947e+08	2.82025e+07	1.26754e+08	1.01643e+08	1.02842e+08	6.48204e+07	6.31744e+07	3.57297e+07	6.21861e+07	4.80947e+07	1.53376e+07	1.34567e+08	1.04117e+08	6.29042e+07
O75787	Renin receptor OS=Homo sapiens GN=ATP6AP2 PE=1 SV=2	16	595.01	1.02845e+08	7.11685e+07	8.42864e+07	3.13753e+07	7.47497e+07	1.10643e+08	9.36052e+07	4.94392e+07	4.20081e+07	3.22721e+07	5.99794e+07	7.25426e+07	1.9102e+07	1.14735e+08	8.29917e+07	7.56599e+07
Q96B86	Repulsive guidance molecule A OS=Homo sapiens GN=RGMA PE=1 SV=3	3	74.71	1.88901e+06	1.18317e+06	2.02527e+06	211472	655167	581400	630066	435167	957108	518710	414825	1.93599e+06	1.21138e+06	3.16833e+06	2.3409e+06	1.34849e+06
Q9BZR6	Reticulon-4 receptor OS=Homo sapiens GN=RTN4R PE=1 SV=1	5	16.14	4.02313e+06	3.21975e+06	4.13209e+06	1.75951e+06	5.79709e+06	3.28672e+06	1.37036e+06	1.12814e+06	2.09328e+06	673346	2.1136e+06	1.15302e+06	343684	2.25214e+06	1.97775e+06	1.36393e+06
Q86UN3	Reticulon-4 receptor-like 2 OS=Homo sapiens GN=RTN4RL2 PE=1 SV=1	1	0									109864				114268	179909	421852	123330
P00352	Retinal dehydrogenase 1 OS=Homo sapiens GN=ALDH1A1 PE=1 SV=2	3	9.76	7.08737e+06		314801								270818	242792			202357
P78363	Retinal-specific ATP-binding cassette transporter OS=Homo sapiens GN=ABCA4 PE=1 SV=3	1	6.46	5.60006e+06	2.38475e+06	6.66212e+06	2.86259e+06	5.73132e+06	4.47995e+06	8.09519e+06	2.96665e+06	4.06286e+06	3.67777e+06	4.34954e+06	1.62962e+07	5.43582e+06	1.07159e+07		8.90851e+06
Q99969	Retinoic acid receptor responder protein 2 OS=Homo sapiens GN=RARRES2 PE=1 SV=1	4	122.42	1.48259e+07	2.19086e+07	1.47223e+07	9.37702e+06	1.05348e+07	1.47174e+07	1.35962e+07	1.22672e+07	1.12361e+07	8.03881e+06	1.27396e+07	1.84816e+07	1.52789e+07	1.34909e+07	1.66608e+07	9.73934e+06
Q9HB40	Retinoid-inducible serine carboxypeptidase OS=Homo sapiens GN=SCPEP1 PE=1 SV=1	2	5.95		813211	746019			512031	285147	156222				1.97582e+06	450613	1.17838e+06	120905	943125
P10745	Retinol-binding protein 3 OS=Homo sapiens GN=RBP3 PE=1 SV=2	4	27.41		284352	399127	51517	1.32161e+06	138672				338058		193676		1.22221e+06	140180	75755.4
P02753	Retinol-binding protein 4 OS=Homo sapiens GN=RBP4 PE=1 SV=3	6	160.95	1.5814e+07	2.77907e+07	1.93432e+07	2.81224e+07	1.48345e+07	1.08957e+07	2.01038e+07	1.34906e+07	1.82372e+07	1.47608e+07	1.29244e+07	1.74889e+07	1.87376e+07	1.55929e+07	2.32465e+07	2.38783e+07
Q6NW40	RGM domain family member B OS=Homo sapiens GN=RGMB PE=1 SV=3	4	93.73	6.57289e+06	3.38462e+06	4.28532e+06	2.76941e+06	5.04304e+06	4.13737e+06	4.00488e+06	2.51359e+06	2.12246e+06	1.61442e+06	2.76989e+06	5.02504e+06	1.68619e+06	9.14435e+06	4.3496e+06	3.53644e+06
P52565	Rho GDP-dissociation inhibitor 1 OS=Homo sapiens GN=ARHGDIA PE=1 SV=3	3	64.01	2.50989e+06	1.84216e+06	3.74039e+06	1.41711e+06	1.01862e+06	1.6968e+06	2.46669e+06	1.63179e+06	1.66722e+06	1.60441e+06	2.5334e+06	2.10377e+06	1.21588e+06	1.68065e+06	1.77597e+06	1.723e+06
P52566	Rho GDP-dissociation inhibitor 2 OS=Homo sapiens GN=ARHGDIB PE=1 SV=3	2	34.16		1.03832e+06	932791	626331		844555	1.38424e+06	395455	233005	459763	1.0737e+06	1.1201e+06		698907	483462	1.06809e+06
Q07960	Rho GTPase-activating protein 1 OS=Homo sapiens GN=ARHGAP1 PE=1 SV=1	2	2.34							173507							65156.3
Q9P227	Rho GTPase-activating protein 23 OS=Homo sapiens GN=ARHGAP23 PE=1 SV=2	1	2.87
Q7Z6I6	Rho GTPase-activating protein 30 OS=Homo sapiens GN=ARHGAP30 PE=1 SV=3	1	0	1.47374e+06					332346		469187	177470				243762
Q8N1W1	Rho guanine nucleotide exchange factor 28 OS=Homo sapiens GN=ARHGEF28 PE=1 SV=3	1	8.92	3.16208e+06	604797	1.45451e+06	1.13058e+06					1.01736e+06	409758			1.64866e+06	1.62091e+06	1.15864e+06	894305
P08134	Rho-related GTP-binding protein RhoC OS=Homo sapiens GN=RHOC PE=1 SV=1	1	0	783443	273567	312177	357534	177466	229408	393178	340612	191574	390579	292355	361728	385368	286815	205898	177694
P13489	Ribonuclease inhibitor OS=Homo sapiens GN=RNH1 PE=1 SV=2	1	0			163891				208287
O00584	Ribonuclease T2 OS=Homo sapiens GN=RNASET2 PE=1 SV=2	2	21.11	377119	780038		790437	286778	691221	775425	579216	645652	752676	594748		181068		1.11369e+06	779144
Q9UBS0	Ribosomal protein S6 kinase beta-2 OS=Homo sapiens GN=RPS6KB2 PE=1 SV=2	1	0	514750			973485			1.04722e+06							633924	996643
Q96MK2	RIPOR family member 3 OS=Homo sapiens GN=RIPOR3 PE=1 SV=4	2	16	4.03849e+06	5.32845e+06	7.78948e+06	3.76426e+06	7.95597e+06	6.61089e+06	8.80445e+06	6.59411e+06	1.23765e+07	3.7137e+06	8.79803e+06	7.0599e+06	3.26665e+06	1.01031e+07	9.85922e+06	4.63868e+06
Q93062	RNA-binding protein with multiple splicing OS=Homo sapiens GN=RBPMS PE=1 SV=1	1	0	2.46715e+06	668435	607974						283668	242632		642998	241932	928813	761045	522477
Q5TZA2	Rootletin OS=Homo sapiens GN=CROCC PE=1 SV=1	1	6.78		1.60199e+06	2.19104e+06	1.40365e+06	2.07627e+06	1.96932e+06				1.45623e+06	912152				1.4931e+06	1.22431e+06
Q86VV8	Rotatin OS=Homo sapiens GN=RTTN PE=1 SV=3	1	0	2.04968e+06	913686	1.36948e+06	1.91563e+06	1.62995e+06	2.49866e+06	1.64139e+06	1.21432e+06	1.7361e+06	1.17982e+06	1.20746e+06	1.621e+06	1.73425e+06	1.20455e+06	1.74273e+06	1.70626e+06
Q9Y6N7	Roundabout homolog 1 OS=Homo sapiens GN=ROBO1 PE=1 SV=1	21	643.98	2.37463e+07	3.38505e+07	4.5847e+07	1.06326e+07	3.19179e+07	4.10993e+07	3.72269e+07	1.81621e+07	2.26994e+07	1.55269e+07	2.72018e+07	2.29046e+07	1.09142e+07	3.02509e+07	2.8907e+07	3.32795e+07
Q9HCK4	Roundabout homolog 2 OS=Homo sapiens GN=ROBO2 PE=1 SV=2	4	57.71		806318	728914	927910	1.30518e+06	1.53517e+06	1.11711e+06	510025		133897	786804	298934		607128	624879	930906
Q8N5C6	S1 RNA-binding domain-containing protein 1 OS=Homo sapiens GN=SRBD1 PE=1 SV=2	1	3.84
Q4G0T1	Scavenger receptor cysteine-rich domain-containing protein SCART1 OS=Homo sapiens PE=1 SV=2	1	2.32		802092	355181	476794	525792	603242	481180	686716	491128	490703	732725			187935	668038	596409
Q92765	Secreted frizzled-related protein 3 OS=Homo sapiens GN=FRZB PE=1 SV=2	2	33.41	3.00207e+06	3.64416e+06	2.84675e+06	1.95728e+06	1.95706e+06	3.25753e+06	2.774e+06	1.54728e+06	2.9547e+06	1.63499e+06	2.42249e+06	3.05453e+06	1.97909e+06	3.41361e+06	3.56648e+06	1.6723e+06
P05060	Secretogranin-1 OS=Homo sapiens GN=CHGB PE=1 SV=2	10	131.1	6.48309e+07	1.54895e+07	5.84861e+06	1.03582e+06	5.67833e+06	9.01111e+06	4.47595e+06	2.4083e+06	2.4501e+06	2.34748e+06	3.81418e+06	1.6833e+06	751687	1.26827e+07	2.9102e+06	4.7565e+06
Q8WXD2	Secretogranin-3 OS=Homo sapiens GN=SCG3 PE=1 SV=3	3	4.42			876075	106450	494064	233594		155786	441482	221333	259079	372906	131755	253822	278119	419353
O15126	Secretory carrier-associated membrane protein 1 OS=Homo sapiens GN=SCAMP1 PE=1 SV=2	1	5.83		308555	231973	2.26885e+06	963622	730028	1.16731e+06		971096	828906	941272	304372	1.41668e+06
Q6UXD5	Seizure 6-like protein 2 OS=Homo sapiens GN=SEZ6L2 PE=1 SV=2	4	14.83		2.50302e+06	2.62421e+06	1.20577e+06	2.73573e+06	1.81598e+06	2.07377e+06	1.49479e+06	1.63585e+06	1.68754e+06	1.42091e+06	1.2825e+06	1.29753e+06	2.45909e+06	2.12375e+06	2.05474e+06
Q9BYH1	Seizure 6-like protein OS=Homo sapiens GN=SEZ6L PE=1 SV=1	9	69.86	3.90799e+06	7.62758e+06	8.88931e+06	2.6267e+06	8.42807e+06	5.73253e+06	5.95008e+06	4.11585e+06	3.96115e+06	3.97597e+06	6.43822e+06	5.59852e+06	725454	4.0895e+06	5.37892e+06	6.75123e+06
Q53EL9	Seizure protein 6 homolog OS=Homo sapiens GN=SEZ6 PE=1 SV=2	10	210.79	8.76577e+06	1.40403e+07	1.11006e+07	3.61013e+06	1.28952e+07	1.05402e+07	8.93023e+06	9.49629e+06	1.06022e+07	7.15965e+06	8.4112e+06	1.02155e+07	2.7318e+06	1.65061e+07	1.54587e+07	1.13803e+07
Q13228	Selenium-binding protein 1 OS=Homo sapiens GN=SELENBP1 PE=1 SV=2	14	170.13	4.71046e+06	1.2714e+07	6.43095e+06	8.46213e+06	1.42183e+07	1.5534e+07	1.72063e+07	1.24988e+07	1.19616e+07	1.28139e+07	1.49435e+07	8.51164e+06	6.43323e+06	6.24487e+06	1.38785e+07	1.75806e+07
O60613	Selenoprotein F OS=Homo sapiens GN=SELENOF PE=1 SV=3	2	0		118761	271060		214818	75603.7			51892.1		103001	275726	100966
P49908	Selenoprotein P OS=Homo sapiens GN=SELENOP PE=1 SV=3	2	17.52	780154	725496	616813	363645	720031	344484	496382	577027	778005	686467	597941	697297		633523	520124	625861
Q14563	Semaphorin-3A OS=Homo sapiens GN=SEMA3A PE=1 SV=1	1	2.09		248436	481868	214799	392399	436272	363060					299350		341408	335994	299872
Q13214	Semaphorin-3B OS=Homo sapiens GN=SEMA3B PE=2 SV=1	7	48.7	3.81552e+06	2.11721e+06	3.44606e+06	2.56684e+06	2.74856e+06	2.95875e+06	3.13852e+06	1.51109e+06	1.85679e+06	2.11241e+06	2.52184e+06	4.41278e+06	2.87873e+06	3.89575e+06	3.28698e+06	2.40721e+06
O95025	Semaphorin-3D OS=Homo sapiens GN=SEMA3D PE=2 SV=2	1	9.83	4.89364e+07	2.66494e+07	3.56815e+07	4.49186e+07	1.89588e+07	3.10973e+07	2.06066e+07	2.70026e+07	2.12967e+07	2.77031e+07	9.01922e+06	3.58443e+07	3.8667e+07	3.15492e+07	3.19844e+07	3.6088e+07
Q9NS98	Semaphorin-3G OS=Homo sapiens GN=SEMA3G PE=2 SV=1	8	78.96	9.08999e+06	8.16949e+06	1.05436e+07	4.07174e+06	1.0377e+07	9.39266e+06	9.02709e+06	5.87109e+06	6.03168e+06	5.38368e+06	5.95734e+06	6.66055e+06	3.06786e+06	1.07174e+07	9.54803e+06	6.55497e+06
Q9NPR2	Semaphorin-4B OS=Homo sapiens GN=SEMA4B PE=1 SV=3	7	64.88	1.47662e+06	2.91736e+06	5.14006e+06	1.32716e+06	4.57036e+06	2.41874e+06	1.75333e+06	3.07308e+06	2.17408e+06	2.66564e+06	4.08216e+06	3.26525e+06	1.25811e+06	1.61187e+06	2.15512e+06	3.82818e+06
Q9H2E6	Semaphorin-6A OS=Homo sapiens GN=SEMA6A PE=1 SV=2	1	6.3	544422	190315	72515.7	93679.9	229596	138215			153093		153681	62059.4			103094
Q9H3T3	Semaphorin-6B OS=Homo sapiens GN=SEMA6B PE=1 SV=4	1	2.05			164768											268965	202580
Q8NFY4	Semaphorin-6D OS=Homo sapiens GN=SEMA6D PE=1 SV=1	1	9.78		300863	211190	206327	355004	216419	207247		191777	116374	398144				211290
O75326	Semaphorin-7A OS=Homo sapiens GN=SEMA7A PE=1 SV=1	7	35.84	113516	2.82814e+06	307514	1.29174e+06	952828	617161	1.50132e+06	1.11791e+06	751745	1.12615e+06	972926		320796	92159.7	2.63854e+06	1.14843e+06
Q9NVA2	Septin-11 OS=Homo sapiens GN=SEPT11 PE=1 SV=3	1	0	1.06654e+06	2.7321e+06	6.83746e+06	2.06855e+06	2.78157e+06	2.79093e+06	4.23579e+06	4.15772e+06	2.92268e+06	3.9267e+06	2.88916e+06	3.49636e+06	4.18896e+06	4.36786e+06	3.86257e+06	3.98093e+06
Q86VE9	Serine incorporator 5 OS=Homo sapiens GN=SERINC5 PE=2 SV=1	2	3.91	6.47963e+06	542907	415582	220880	285615			317445	64676.1			1.53919e+06	831993	1.29367e+06	219795	46120.2
Q8NF86	Serine protease 33 OS=Homo sapiens GN=PRSS33 PE=1 SV=3	1	0	266446	325303		202814					676319	196060	105815		188195
Q92743	Serine protease HTRA1 OS=Homo sapiens GN=HTRA1 PE=1 SV=1	19	475.86	1.79903e+07	4.59182e+07	4.25144e+07	2.55002e+07	2.98562e+07	4.79484e+07	4.11089e+07	3.44629e+07	3.13655e+07	2.13923e+07	3.61152e+07	5.39501e+07	2.90532e+07	4.25706e+07	5.45008e+07	4.78201e+07
Q13247	Serine/arginine-rich splicing factor 6 OS=Homo sapiens GN=SRSF6 PE=1 SV=2	1	0	2.89213e+06	687244	521790	454671	340499	531970	912750	367323	308644		428112	659208	370370	549989	768157	263168
Q9HC98	Serine/threonine-protein kinase Nek6 OS=Homo sapiens GN=NEK6 PE=1 SV=2	1	2.42
Q9H4B4	Serine/threonine-protein kinase PLK3 OS=Homo sapiens GN=PLK3 PE=1 SV=2	1	0	915296	226422	342887			426602	550179					573225		444731	407254	217646
Q96C45	Serine/threonine-protein kinase ULK4 OS=Homo sapiens GN=ULK4 PE=1 SV=2	1	0	792798	1.1102e+06	1.23579e+06	1.84243e+06	1.67216e+06	6.67838e+06	2.15422e+06	3.84899e+06	3.95977e+06	2.45279e+06	2.27637e+06	1.75693e+06	4.28559e+06	1.72695e+06	1.26974e+06	2.33834e+06
P62136	Serine/threonine-protein phosphatase PP1-alpha catalytic subunit OS=Homo sapiens GN=PPP1CA PE=1 SV=1	1	1.87
Q9C0I3	Serine-rich coiled-coil domain-containing protein 1 OS=Homo sapiens GN=CCSER1 PE=2 SV=2	1	5.17	536827	500444	344793	859837	373941	471866	382123	1.99347e+06	511171	994737	509854	462007	941791	380048	382961	451940
P02787	Serotransferrin OS=Homo sapiens GN=TF PE=1 SV=3	8	67.93	2.85524e+06	7.92578e+06	3.05148e+06	7.76922e+06	3.36418e+06	1.48418e+06	2.7319e+06	6.56415e+06	4.52477e+06	6.03209e+06	3.93433e+06	2.34096e+06	3.53348e+06	2.18171e+06	3.32859e+06	3.29167e+06
Q96P63	Serpin B12 OS=Homo sapiens GN=SERPINB12 PE=1 SV=1	1	2.79
P29508	Serpin B3 OS=Homo sapiens GN=SERPINB3 PE=1 SV=2	3	15.07	2.15659e+06	71921.8	144459	135475					75104		58018.3	247481		3.49913e+06	49727.9	96981.6
P48594	Serpin B4 OS=Homo sapiens GN=SERPINB4 PE=1 SV=2	1	9.31	1.01163e+06	71921.8	144459	135475					75104		58018.3	247481		1.68127e+06
P35237	Serpin B6 OS=Homo sapiens GN=SERPINB6 PE=1 SV=3	3	8.47	3.19239e+07	2.48175e+06	1.67509e+06	4.33217e+06	2.15373e+06	290345	330853	1.8888e+06	1.97792e+06	2.04178e+06	3.28596e+06	2.89583e+06	1.91306e+06	1.12947e+06	2.21733e+06	929526
P50452	Serpin B8 OS=Homo sapiens GN=SERPINB8 PE=1 SV=2	1	0	3.08962e+07	1.42757e+06	1.45776e+06	3.84466e+06	1.10909e+06			760072	1.71879e+06	1.58206e+06	2.02157e+06	2.39607e+06	1.58929e+06	823940	1.11716e+06	630907
P02768	Serum albumin OS=Homo sapiens GN=ALB PE=1 SV=2	31	1954.73	1.31747e+09	7.71336e+08	9.35055e+08	1.2868e+09	7.20196e+08	7.47948e+08	6.48324e+08	8.77506e+08	1.20894e+09	1.76212e+09	8.18069e+08	9.29015e+08	2.12973e+09	6.77609e+08	7.8501e+08	8.41886e+08
P35542	Serum amyloid A-4 protein OS=Homo sapiens GN=SAA4 PE=1 SV=2	5	232.97	4.5626e+07	4.74403e+07	6.52162e+07	8.27781e+07	4.87737e+07	6.6946e+07	6.20804e+07	7.70744e+07	7.37404e+07	5.35236e+07	4.64121e+07	6.3476e+07	7.20537e+07	4.43729e+07	5.109e+07	5.2316e+07
P02743	Serum amyloid P-component OS=Homo sapiens GN=APCS PE=1 SV=2	4	114.77	1.08164e+07	3.98287e+06	5.42867e+06	1.43662e+07	875017	1.29982e+07	7.83821e+06	5.88289e+06	6.99157e+06	5.07231e+06	3.96998e+06	8.16993e+06	1.57992e+07	4.83712e+06	4.10004e+06	1.0225e+07
P27169	Serum paraoxonase/arylesterase 1 OS=Homo sapiens GN=PON1 PE=1 SV=3	14	528.61	2.31625e+07	3.30632e+07	3.17911e+07	5.51435e+07	4.40184e+07	4.83232e+07	1.47587e+07	4.16327e+07	4.17613e+07	3.94213e+07	2.88353e+07	4.35507e+07	5.44425e+07	1.9868e+07	3.08923e+07	4.28992e+07
Q15166	Serum paraoxonase/lactonase 3 OS=Homo sapiens GN=PON3 PE=1 SV=3	2	20.31	3.4654e+06	5.97221e+06	6.38865e+06	9.60874e+06	8.39447e+06	9.18498e+06	3.43362e+06	8.50198e+06	7.65345e+06	7.65221e+06	5.85026e+06	8.97951e+06	1.06435e+07	4.55667e+06	8.36508e+06	7.61431e+06
P04278	Sex hormone-binding globulin OS=Homo sapiens GN=SHBG PE=1 SV=2	16	460.44	2.9023e+07	2.49193e+07	4.1878e+07	6.30633e+07	4.27526e+07	2.81093e+07	1.48607e+07	5.48313e+07	3.22111e+07	5.27402e+07	2.08596e+07	1.41267e+07	2.77089e+07	1.24928e+07	1.28209e+07	2.79345e+07
P16219	Short-chain specific acyl-CoA dehydrogenase, mitochondrial OS=Homo sapiens GN=ACADS PE=1 SV=1	1	0									164176		70825.5	551357	261380
O43173	Sia-alpha-2,3-Gal-beta-1,4-GlcNAc-R:alpha 2,8-sialyltransferase OS=Homo sapiens GN=ST8SIA3 PE=1 SV=3	12	132.38	7.51185e+06	1.20717e+07	1.63874e+07	8.47215e+06	1.21244e+07	1.32656e+07	7.68594e+06	1.13865e+07	1.48051e+07	1.42266e+07	1.52978e+07	8.45826e+06	6.05509e+06	9.56768e+06	8.78822e+06	1.23463e+07
Q99519	Sialidase-1 OS=Homo sapiens GN=NEU1 PE=1 SV=1	5	31.22	2.06182e+06	4.49757e+06	4.3196e+06	1.09729e+06	3.21068e+06	3.15249e+06	2.88657e+06	525894	1.71254e+06	1.58419e+06	2.22382e+06	5.59624e+06	2.01155e+06	5.21132e+06	3.69812e+06	2.23083e+06
Q8IWY4	Signal peptide, CUB and EGF-like domain-containing protein 1 OS=Homo sapiens GN=SCUBE1 PE=1 SV=3	1	0		358067	464915	366459	443410	663925	424994	271886	360288	401567	343338	456409	384794	615059	713252	333498
Q9NQ36	Signal peptide, CUB and EGF-like domain-containing protein 2 OS=Homo sapiens GN=SCUBE2 PE=2 SV=2	1	0		358067	464915	366459	443410	663925	424994	271886	360288	401567	343338	456409	384794	615059	713252	333498
Q5TFQ8	Signal-regulatory protein beta-1 isoform 3 OS=Homo sapiens GN=SIRPB1 PE=1 SV=1	2	4.98	763785	2.53089e+06	208569	1.00676e+06	799452	513583	1.70208e+06	1.25858e+06	1.00401e+06	846246	1.38652e+06	284874	333493	525951	2.20118e+06	1.2506e+06
O00241	Signal-regulatory protein beta-1 OS=Homo sapiens GN=SIRPB1 PE=1 SV=5	1	2.81	537623	1.48389e+06	111295	650509	407699	96925.9	912177	729725	575969	536993	725664	185388	186306	242550	1.3277e+06	822975
Q14190	Single-minded homolog 2 OS=Homo sapiens GN=SIM2 PE=1 SV=2	1	2.05
Q147U7	Single-pass membrane and coiled-coil domain-containing protein 1 OS=Homo sapiens GN=SMCO1 PE=2 SV=2	1	15.08
Q9NTI5	Sister chromatid cohesion protein PDS5 homolog B OS=Homo sapiens GN=PDS5B PE=1 SV=1	1	12.95	904031	5.03318e+06	7.49626e+06	1.1661e+07	9.01155e+06	6.6775e+06	3.90577e+06	1.06642e+07	9.08858e+06	1.54363e+07	5.46342e+06	5.60806e+06	1.17678e+07	3.70191e+06	6.33887e+06	1.05963e+07
Q96PX8	SLIT and NTRK-like protein 1 OS=Homo sapiens GN=SLITRK1 PE=1 SV=2	9	226.35	6.05061e+06	9.98729e+06	1.34679e+07	5.68435e+06	1.5642e+07	1.3019e+07	9.61086e+06	9.95623e+06	8.70313e+06	7.98871e+06	1.29122e+07	1.24185e+07	3.95271e+06	1.33979e+07	1.74888e+07	1.74221e+07
Q9H156	SLIT and NTRK-like protein 2 OS=Homo sapiens GN=SLITRK2 PE=1 SV=1	3	36.19	4.29936e+06	1.12604e+06	2.89344e+06	686412	2.49327e+06	1.13411e+06	2.55516e+06	1.05284e+06	1.01651e+06	662799	1.28456e+06	2.09167e+06	750056	3.18755e+06	1.76502e+06	1.09363e+06
O94933	SLIT and NTRK-like protein 3 OS=Homo sapiens GN=SLITRK3 PE=2 SV=2	5	52.78	1.04413e+06	2.45659e+06	4.53904e+06	389931	2.79819e+06	2.60126e+06	2.17835e+06	1.24591e+06	1.33794e+06	458045	1.55737e+06	897987	159005	2.06626e+06	1.93786e+06	1.27073e+06
Q8IW52	SLIT and NTRK-like protein 4 OS=Homo sapiens GN=SLITRK4 PE=1 SV=1	9	309.54	1.06664e+07	1.95895e+07	3.69715e+07	1.09911e+07	3.15523e+07	2.58151e+07	1.52106e+07	1.07101e+07	1.12195e+07	1.01343e+07	1.86422e+07	1.72054e+07	5.81885e+06	2.31929e+07	2.1544e+07	1.96856e+07
O94991	SLIT and NTRK-like protein 5 OS=Homo sapiens GN=SLITRK5 PE=2 SV=2	3	57.72		1.62215e+06	1.73795e+06	207666	2.39195e+06	434393	1.30787e+06	1.08865e+06	1.2564e+06	301608	1.113e+06	640175	830568	289160	2.07693e+06	2.18302e+06
Q9H5Y7	SLIT and NTRK-like protein 6 OS=Homo sapiens GN=SLITRK6 PE=2 SV=3	1	30		859097	888214		1.29632e+06		915323	437292	327676		784568	567964	358848		1.05477e+06	1.17855e+06
Q9Y448	Small kinetochore-associated protein OS=Homo sapiens GN=KNSTRN PE=1 SV=2	1	0			288869	359052			501756	342690	542107	282633	139457		858843	126871	292418	411864
Q8NHG7	Small VCP/p97-interacting protein OS=Homo sapiens GN=SVIP PE=1 SV=1	1	0
P30531	Sodium- and chloride-dependent GABA transporter 1 OS=Homo sapiens GN=SLC6A1 PE=1 SV=2	3	95.62	4.04337e+06	1.85395e+06	2.65268e+06	1.44359e+06	1.11317e+06	1.21798e+06	4.60876e+06	1.61901e+06	1.39164e+06	1.80621e+06	1.04639e+06	3.67011e+06	3.00654e+06	3.25812e+06	1.45132e+06	2.07514e+06
Q9NSD5	Sodium- and chloride-dependent GABA transporter 2 OS=Homo sapiens GN=SLC6A13 PE=1 SV=3	2	46.2	5.74515e+06	699163	985344	580898	518057	662654	1.23459e+06	546044	719640	811533	568925	1.16542e+06	1.31637e+06	1.64887e+06	714895	5.81004e+06
P35499	Sodium channel protein type 4 subunit alpha OS=Homo sapiens GN=SCN4A PE=1 SV=4	1	0		126805	88518.3	145697	192698									118531	166301	171458
P13866	Sodium/glucose cotransporter 1 OS=Homo sapiens GN=SLC5A1 PE=1 SV=1	1	2.15	389219	1.10074e+06	1.28071e+06	1.09301e+06	1.50708e+06	1.36289e+06	1.03928e+06	1.37597e+06	1.39298e+06	1.14436e+06	1.53658e+06	1.24629e+06	398600	2.02711e+06	1.35571e+06	1.26885e+06
P48764	Sodium/hydrogen exchanger 3 OS=Homo sapiens GN=SLC9A3 PE=1 SV=2	1	2.48		622645	474823	486203	408908	1.04053e+06	1.3664e+06	372666			449722	1.17287e+06	235314	1.30252e+06	1.61353e+06	1.05081e+06
Q92911	Sodium/iodide cotransporter OS=Homo sapiens GN=SLC5A5 PE=1 SV=1	15	503.22	2.31095e+08	7.87194e+07	1.02631e+08	1.10291e+08	5.13423e+07	6.45478e+07	1.45622e+08	7.45648e+07	5.53667e+07	3.08756e+07	4.04735e+07	1.55997e+08	9.40451e+07	6.69364e+07	8.73515e+07	5.28977e+07
P05023	Sodium/potassium-transporting ATPase subunit alpha-1 OS=Homo sapiens GN=ATP1A1 PE=1 SV=1	23	723.71	2.48942e+08	7.76478e+07	7.63343e+07	4.05177e+07	4.5456e+07	3.93816e+07	1.26248e+08	4.68819e+07	2.77022e+07	2.04356e+07	2.31321e+07	1.02055e+08	6.52207e+07	8.63511e+07	7.72974e+07	3.73455e+07
P50993	Sodium/potassium-transporting ATPase subunit alpha-2 OS=Homo sapiens GN=ATP1A2 PE=1 SV=1	18	575.38	5.08797e+07	1.34544e+07	1.26995e+07	7.13278e+06	6.30725e+06	9.47812e+06	2.65421e+07	8.10921e+06	7.46162e+06	8.14466e+06	8.33213e+06	2.17989e+07	1.08494e+07	2.23654e+07	1.40339e+07	1.41077e+07
P05026	Sodium/potassium-transporting ATPase subunit beta-1 OS=Homo sapiens GN=ATP1B1 PE=1 SV=1	5	62.09	3.02234e+07	1.11338e+07	1.03478e+07	6.72223e+06	7.65715e+06	4.84945e+06	1.79796e+07	8.37878e+06	4.29963e+06	1.7549e+06	2.82022e+06	1.12504e+07	9.65532e+06	1.30338e+07	1.16337e+07	3.51565e+06
P14415	Sodium/potassium-transporting ATPase subunit beta-2 OS=Homo sapiens GN=ATP1B2 PE=1 SV=3	2	5.29	268434	752298	995930	349246	505710	568600	1.55548e+06	1.02414e+06	612968	639024	800952	1.30107e+06	930023	1.98731e+06	647528	1.0257e+06
P54709	Sodium/potassium-transporting ATPase subunit beta-3 OS=Homo sapiens GN=ATP1B3 PE=1 SV=1	5	71.14	4.36696e+06	3.18748e+06	3.06608e+06	1.47993e+06	1.4393e+06	2.18222e+06	3.90154e+06	2.27091e+06	1.70947e+06	3.05314e+06	2.77947e+06	3.67208e+06	3.34552e+06	3.53191e+06	2.68838e+06	3.22959e+06
Q08357	Sodium-dependent phosphate transporter 2 OS=Homo sapiens GN=SLC20A2 PE=1 SV=1	2	89.59	6.33474e+06	1.4521e+06	1.22727e+06	399047	1.03179e+06	584702	3.31001e+06	588246	214398	211673	224600	2.6843e+06	864991	2.30907e+06	2.46457e+06	517685
Q8WVQ1	Soluble calcium-activated nucleotidase 1 OS=Homo sapiens GN=CANT1 PE=1 SV=1	17	217.04	5.22185e+06	1.13032e+07	1.40548e+07	8.70395e+06	1.56398e+07	1.19729e+07	9.96062e+06	9.22347e+06	1.07946e+07	8.65673e+06	1.24873e+07	1.0232e+07	4.63945e+06	1.04851e+07	1.61983e+07	1.38995e+07
Q13621	Solute carrier family 12 member 1 OS=Homo sapiens GN=SLC12A1 PE=1 SV=2	1	1.95	837932	837149	382635		68544.4		913936			105272		744787		732973
P55011	Solute carrier family 12 member 2 OS=Homo sapiens GN=SLC12A2 PE=1 SV=1	5	21.66	4.55079e+06	1.65877e+06	766910	243434	741593	3.68953e+06	2.24803e+06	640212		105272	98035.2	1.99722e+06	519624	2.18118e+06	805358	367650
Q8WWT9	Solute carrier family 13 member 3 OS=Homo sapiens GN=SLC13A3 PE=1 SV=1	1	18.15
Q9UKG4	Solute carrier family 13 member 4 OS=Homo sapiens GN=SLC13A4 PE=1 SV=2	2	10.98	8.86188e+06	1.84199e+06	963311	438303	692829	640141	1.40703e+06	637102	277778	58022.4	60532.1	1.48164e+06	1.11453e+06	1.57724e+06	1.6324e+06	606739
P11166	Solute carrier family 2, facilitated glucose transporter member 1 OS=Homo sapiens GN=SLC2A1 PE=1 SV=2	3	5.14	673352	658922	723332	1.30835e+06	574447	315873	2.27019e+06	371057	296342	498128	123779	1.6936e+06	659948	579557	662251	71013.5
P11168	Solute carrier family 2, facilitated glucose transporter member 2 OS=Homo sapiens GN=SLC2A2 PE=1 SV=1	1	18.45
P22732	Solute carrier family 2, facilitated glucose transporter member 5 OS=Homo sapiens GN=SLC2A5 PE=1 SV=1	1	23.23	520505	512504	497608	496151	226794	513391	806183	477581	235474	349605	432287		582486	715859	432574	274362
O76082	Solute carrier family 22 member 5 OS=Homo sapiens GN=SLC22A5 PE=1 SV=1	1	1.74
Q8TCC7	Solute carrier family 22 member 8 OS=Homo sapiens GN=SLC22A8 PE=1 SV=1	2	3.67	1.2182e+06	474395	376515		506987	400454	769926	437420		133532	156359	1.01543e+06	859570	830594	1.19417e+06	443273
Q9NYB5	Solute carrier organic anion transporter family member 1C1 OS=Homo sapiens GN=SLCO1C1 PE=2 SV=1	1	0			96319.3		57787.8				72823.3			93467.6	214912
Q07890	Son of sevenless homolog 2 OS=Homo sapiens GN=SOS2 PE=1 SV=2	1	0
Q99523	Sortilin OS=Homo sapiens GN=SORT1 PE=1 SV=3	2	24.66		455749	310881	679506	1.30035e+06	504144	1.3953e+06	268072	267586	187347	330363	313677	612762	370826	890220	225776
Q92673	Sortilin-related receptor OS=Homo sapiens GN=SORL1 PE=1 SV=2	3	8.25		901125	252741		503683	864474	978376	164495	658068	531684	842131				697261	240165
Q14515	SPARC-like protein 1 OS=Homo sapiens GN=SPARCL1 PE=1 SV=2	19	628.3	5.36398e+07	3.283e+07	3.64154e+07	1.79261e+07	2.75403e+07	5.25311e+07	3.24477e+07	3.20728e+07	1.38453e+07	2.10415e+07	3.28977e+07	4.01182e+07	3.77927e+07	6.26539e+07	6.3339e+07	2.74823e+07
Q9H4F8	SPARC-related modular calcium-binding protein 1 OS=Homo sapiens GN=SMOC1 PE=1 SV=1	1	0	921853	410040	315332	481307	332185	376493	485499	161973	365351	208298	169791	400728	303577	552353	364420	386509
Q01082	Spectrin beta chain, non-erythrocytic 1 OS=Homo sapiens GN=SPTBN1 PE=1 SV=2	1	31.74	3.81536e+07	9.76253e+06	9.99322e+06	3.3203e+06	1.6173e+07	1.29095e+07	5.12843e+06	5.89482e+06	1.22414e+07	5.73858e+06	1.83221e+07	1.61188e+07	5.7545e+06	1.20455e+07	7.812e+06	3.48745e+06
Q9H254	Spectrin beta chain, non-erythrocytic 4 OS=Homo sapiens GN=SPTBN4 PE=1 SV=2	1	5.35	630771	512593	823832	721787	842577	380558	473202	832155	579856	717531	428863	113970	528873	691847	129058	230062
Q9NRC6	Spectrin beta chain, non-erythrocytic 5 OS=Homo sapiens GN=SPTBN5 PE=1 SV=2	1	2.15	1.00823e+06	809805	1.01662e+06	381217	1.07217e+06	903892	954738	917870	757110	357348	919758	1.04356e+06	446107	1.80506e+06	1.20133e+06	721366
Q8NA61	Spermatid-associated protein OS=Homo sapiens GN=SPERT PE=1 SV=1	1	30.08	2.68092e+06	5.41693e+06	1.31041e+07	3.82148e+06	1.19001e+07	1.31916e+07	4.64361e+06	9.14867e+06	9.72954e+06	5.53995e+06	1.38944e+07	6.409e+06	302386	764882		209650
P17405	Sphingomyelin phosphodiesterase OS=Homo sapiens GN=SMPD1 PE=1 SV=4	1	8.12		219501	232071		253185	218655	280214		177835	162758	209830	171993	159035	105988	167159
P26368	Splicing factor U2AF 65 kDa subunit OS=Homo sapiens GN=U2AF2 PE=1 SV=4	1	0													1.3432e+06
Q9HCB6	Spondin-1 OS=Homo sapiens GN=SPON1 PE=1 SV=2	10	100.31	1.07653e+07	1.32898e+07	1.41475e+07	9.31689e+06	1.57572e+07	1.06275e+07	1.18051e+07	1.01526e+07	1.40282e+07	8.64925e+06	1.01055e+07	1.15967e+07	8.91344e+06	1.5101e+07	1.2702e+07	1.26267e+07
Q9BUD6	Spondin-2 OS=Homo sapiens GN=SPON2 PE=1 SV=3	4	6.96	3.1802e+06	4.65795e+06	4.78674e+06	3.57274e+06	4.34257e+06	5.08738e+06	5.33686e+06	2.67132e+06	1.52747e+06	3.16335e+06	3.50155e+06	3.87624e+06	2.75119e+06	7.32148e+06	3.14273e+06	3.93247e+06
Q5K651	Sterile alpha motif domain-containing protein 9 OS=Homo sapiens GN=SAMD9 PE=1 SV=1	1	2.65		94243.9	44815.6	58788.5	74715.6	59465.3		76622.3	73093.8	150250	84845.1	63171.1	93190.2			109237
P38646	Stress-70 protein, mitochondrial OS=Homo sapiens GN=HSPA9 PE=1 SV=2	1	0	2.03395e+06											146327
Q9HAC7	Succinate--hydroxymethylglutarate CoA-transferase OS=Homo sapiens GN=SUGCT PE=1 SV=2	1	0		1.14698e+06	609613	984908	2.08309e+06	1.97386e+06	649096	1.33754e+06	2.06258e+06	498545	1.84514e+06	611973	588277		2.36283e+06	911799
O00391	Sulfhydryl oxidase 1 OS=Homo sapiens GN=QSOX1 PE=1 SV=3	27	786.16	1.52818e+08	7.41721e+07	1.47001e+08	5.46379e+07	8.58081e+07	1.0333e+08	9.18248e+07	5.69003e+07	6.68829e+07	5.30685e+07	7.14186e+07	1.62387e+08	6.09144e+07	1.68266e+08	1.01652e+08	8.35325e+07
Q6ZRP7	Sulfhydryl oxidase 2 OS=Homo sapiens GN=QSOX2 PE=1 SV=3	13	106.18	6.19264e+06	4.9557e+06	1.15187e+07	1.34768e+06	6.38906e+06	5.50967e+06	6.04019e+06	4.69603e+06	5.32006e+06	3.89137e+06	3.97762e+06	7.76658e+06	1.17642e+06	1.01978e+07	4.2362e+06	5.12483e+06
P04179	Superoxide dismutase [Mn], mitochondrial OS=Homo sapiens GN=SOD2 PE=1 SV=2	2	13.33		621587				178441	281543		180325	230703	357351				409046
O95425	Supervillin OS=Homo sapiens GN=SVIL PE=1 SV=2	1	0	1.22855e+06	820061	804116		1.02232e+06	847229	581402	597427	927628	631545	1.08807e+06	864913		456409	536862
Q6UWP8	Suprabasin OS=Homo sapiens GN=SBSN PE=1 SV=2	1	2.63	568622
P78539	Sushi repeat-containing protein SRPX OS=Homo sapiens GN=SRPX PE=1 SV=1	7	93.39	1.39364e+07	6.53692e+06	1.11042e+07	4.60418e+06	7.963e+06	1.06423e+07	9.90406e+06	4.57701e+06	4.47222e+06	3.69079e+06	6.73576e+06	9.41669e+06	4.71016e+06	1.33309e+07	8.52187e+06	7.17423e+06
Q8TER0	Sushi, nidogen and EGF-like domain-containing protein 1 OS=Homo sapiens GN=SNED1 PE=2 SV=2	13	172.84	7.82975e+06	1.73101e+07	1.75812e+07	1.20835e+07	1.64755e+07	1.68117e+07	2.31449e+07	1.37913e+07	1.37006e+07	1.65935e+07	1.68491e+07	1.87118e+07	1.4814e+07	2.62381e+07	1.96904e+07	1.64222e+07
Q99536	Synaptic vesicle membrane protein VAT-1 homolog OS=Homo sapiens GN=VAT1 PE=1 SV=2	4	57.39	4.78019e+06	1.76562e+06	1.69368e+06	2.72426e+06	545323	1.51065e+06	2.53956e+06	1.75012e+06	1.7571e+06	2.31303e+06	1.38037e+06	2.43543e+06	993685	2.67365e+06	1.95493e+06	1.81585e+06
O15498	Synaptobrevin homolog YKT6 OS=Homo sapiens GN=YKT6 PE=1 SV=1	2	11.23	391050	170972	291313	214146	200352	183913	177018		202887	271456			204872
O00161	Synaptosomal-associated protein 23 OS=Homo sapiens GN=SNAP23 PE=1 SV=1	1	2.08			156175			202028	248730						132385	195578
Q9BT88	Synaptotagmin-11 OS=Homo sapiens GN=SYT11 PE=1 SV=2	2	2.03
P61764	Syntaxin-binding protein 1 OS=Homo sapiens GN=STXBP1 PE=1 SV=1	1	0
O00560	Syntenin-1 OS=Homo sapiens GN=SDCBP PE=1 SV=1	9	401.92	8.68196e+07	4.11227e+07	4.42485e+07	2.54812e+07	3.33529e+07	2.94536e+07	6.68665e+07	2.2655e+07	1.97735e+07	1.34535e+07	1.47003e+07	7.24943e+07	4.58833e+07	3.51046e+07	4.26548e+07	1.90871e+07
Q53T94	TATA box-binding protein-associated factor RNA polymerase I subunit B OS=Homo sapiens GN=TAF1B PE=1 SV=1	1	2.55		515565						611005	572572	691607	1.34198e+06	432374		349280	383729	394467
Q9BYX2	TBC1 domain family member 2A OS=Homo sapiens GN=TBC1D2 PE=1 SV=3	1	0	4.04114e+06	3.80549e+06	3.2838e+06	3.05698e+06	2.74894e+06	2.6919e+06	2.60755e+06	2.74033e+06	2.774e+06	3.62227e+06	3.42774e+06	2.51625e+06	3.5247e+06	2.1692e+06	3.02183e+06	3.20943e+06
A6NDS4	TBC1 domain family member 3B OS=Homo sapiens GN=TBC1D3B PE=2 SV=2	1	0	725588	554700	382755	646893	406540	556891	410427	450212	681745	940480	422671	567732	1.52033e+06	422874	562667	484048
Q6IPX1	TBC1 domain family member 3C OS=Homo sapiens GN=TBC1D3C PE=2 SV=3	1	0	725588	554700	382755	646893	406540	556891	410427	450212	681745	940480	422671	567732	1.52033e+06	422874	562667	484048
A0A087WVF3	TBC1 domain family member 3D OS=Homo sapiens GN=TBC1D3D PE=2 SV=1	1	0	725588	554700	382755	646893	406540	556891	410427	450212	681745	940480	422671	567732	1.52033e+06	422874	562667	484048
A0A087X179	TBC1 domain family member 3E OS=Homo sapiens GN=TBC1D3E PE=2 SV=1	1	0	725588	554700	382755	646893	406540	556891	410427	450212	681745	940480	422671	567732	1.52033e+06	422874	562667	484048
A6NER0	TBC1 domain family member 3F OS=Homo sapiens GN=TBC1D3F PE=2 SV=3	1	0	725588	554700	382755	646893	406540	556891	410427	450212	681745	940480	422671	567732	1.52033e+06	422874	562667	484048
Q6DHY5	TBC1 domain family member 3G OS=Homo sapiens GN=TBC1D3G PE=2 SV=2	1	0	725588	554700	382755	646893	406540	556891	410427	450212	681745	940480	422671	567732	1.52033e+06	422874	562667	484048
P0C7X1	TBC1 domain family member 3H OS=Homo sapiens GN=TBC1D3H PE=2 SV=3	1	0	725588	554700	382755	646893	406540	556891	410427	450212	681745	940480	422671	567732	1.52033e+06	422874	562667	484048
A0A087WXS9	TBC1 domain family member 3I OS=Homo sapiens GN=TBC1D3I PE=3 SV=1	1	0	725588	554700	382755	646893	406540	556891	410427	450212	681745	940480	422671	567732	1.52033e+06	422874	562667	484048
A0A087X1G2	TBC1 domain family member 3K OS=Homo sapiens GN=TBC1D3K PE=3 SV=1	1	0	725588	554700	382755	646893	406540	556891	410427	450212	681745	940480	422671	567732	1.52033e+06	422874	562667	484048
B9A6J9	TBC1 domain family member 3L OS=Homo sapiens GN=TBC1D3L PE=2 SV=1	1	0	725588	554700	382755	646893	406540	556891	410427	450212	681745	940480	422671	567732	1.52033e+06	422874	562667	484048
Q96H15	T-cell immunoglobulin and mucin domain-containing protein 4 OS=Homo sapiens GN=TIMD4 PE=1 SV=2	1	34.64	5.21387e+06	3.3207e+06	2.52745e+06	2.76332e+06	2.90694e+06	1.36479e+06	2.21507e+06	4.76186e+06	4.74636e+06	4.52169e+06	3.06378e+06	1.51815e+06	3.38607e+06	1.7833e+06	1.94914e+06	3.02597e+06
P01732	T-cell surface glycoprotein CD8 alpha chain OS=Homo sapiens GN=CD8A PE=1 SV=1	2	6.11	1.0955e+06	137742	172918	118517	253122	532216	313327	313914	231423	195348	418924	480872	95476.8	525686		237977
P54274	Telomeric repeat-binding factor 1 OS=Homo sapiens GN=TERF1 PE=1 SV=3	1	3.34	1.9323e+06	940506	1.02691e+06	594577	613630	941883	1.62296e+06	670374	339209	189685	241472	1.65733e+06	1.06331e+06	1.29619e+06	1.29904e+06	594145
Q92752	Tenascin-R OS=Homo sapiens GN=TNR PE=1 SV=3	15	114.54	4.11261e+06	1.28285e+07	5.12423e+06	4.69416e+06	1.04535e+07	9.44494e+06	8.30372e+06	7.70205e+06	1.02483e+07	4.8341e+06	7.09288e+06	3.38793e+06	2.21617e+06	5.84043e+06	9.49113e+06	8.05648e+06
P22105	Tenascin-X OS=Homo sapiens GN=TNXB PE=1 SV=4	18	253.44	5.79811e+07	3.29528e+07	3.20183e+07	1.43693e+07	3.40133e+07	3.16728e+07	3.28771e+07	2.62375e+07	3.00815e+07	1.77453e+07	3.62112e+07	2.97074e+07	1.77695e+07	4.18938e+07	3.74542e+07	2.32357e+07
Q3SY00	Testis-specific protein 10-interacting protein OS=Homo sapiens GN=TSGA10IP PE=1 SV=2	1	0	179943	3.36419e+06	1.13262e+06	8.74025e+06	3.60064e+06				6.52155e+06	5.22032e+06	2.71651e+06		6.88893e+06			5.33949e+06
O14817	Tetraspanin-4 OS=Homo sapiens GN=TSPAN4 PE=1 SV=1	2	5.16	8.08651e+06	1.3975e+06	1.02357e+06	749254	680684	805136	1.2975e+06	892018	588462	490493	338374	1.46617e+06	1.32974e+06	1.45942e+06	1.03738e+06	519864
P41732	Tetraspanin-7 OS=Homo sapiens GN=TSPAN7 PE=1 SV=2	1	34.09	1.63003e+06	297127	564202	203935	295469	361300	626661	190164	266805	185843	288214	488625	328724	537239	435185	309351
P10599	Thioredoxin OS=Homo sapiens GN=TXN PE=1 SV=3	1	12.94	5.52831e+06	230524	1.31392e+06	342820	603461	473083	610504	251501	128015	138898	210169	481066	322757	1.08897e+06	671115	454066
Q9C0I4	Thrombospondin type-1 domain-containing protein 7B OS=Homo sapiens GN=THSD7B PE=2 SV=2	1	6.88	620784	585320	674767	332763	888099	641608	397957	590550	434916	530368	614681	440232	225023	625713	446483	440737
P07996	Thrombospondin-1 OS=Homo sapiens GN=THBS1 PE=1 SV=2	3	64.55	1.00192e+06	4.2465e+06	3.73389e+06	2.55008e+06	2.29794e+06	2.20434e+06	790562	2.63198e+06	1.61367e+06	3.2595e+06	2.2774e+06	937129	2.31798e+06	1.17172e+06	1.25129e+06	4.43715e+06
P49746	Thrombospondin-3 OS=Homo sapiens GN=THBS3 PE=1 SV=1	1	27.37													160573
P35443	Thrombospondin-4 OS=Homo sapiens GN=THBS4 PE=1 SV=2	9	230.77	3.37715e+07	2.69891e+07	4.40586e+07	1.73724e+07	2.92089e+07	3.0719e+07	2.88655e+07	1.28718e+07	2.24371e+07	1.56851e+07	1.82911e+07	3.3189e+07	1.81617e+07	3.64459e+07	2.1685e+07	1.76327e+07
P04216	Thy-1 membrane glycoprotein OS=Homo sapiens GN=THY1 PE=1 SV=2	2	0		2.1228e+06	1.79934e+06	2.13838e+06	2.64234e+06	2.75452e+06	2.28313e+06	1.60832e+06	1.46378e+06	2.01166e+06	2.66286e+06	1.59259e+06	1.66608e+06	1.97639e+06	3.63147e+06	1.38637e+06
O00142	Thymidine kinase 2, mitochondrial OS=Homo sapiens GN=TK2 PE=1 SV=4	1	3.22	3.34574e+06	2.30674e+06	2.00001e+06	893822	1.37643e+06	1.13e+06	1.6121e+06	1.85766e+06	2.07462e+06	1.49939e+06	1.92506e+06	1.06221e+06	1.07741e+06	1.08918e+06	1.89049e+06	1.46955e+06
Q9UKU6	Thyrotropin-releasing hormone-degrading ectoenzyme OS=Homo sapiens GN=TRHDE PE=2 SV=1	2	3.54		446112	455146		800765	686683	506252	136776	306332		367111	181549			80514.9	197074
P05543	Thyroxine-binding globulin OS=Homo sapiens GN=SERPINA7 PE=1 SV=2	18	742.31	9.86588e+06	5.80606e+07	1.37441e+07	1.34721e+08	4.56967e+07	7.43203e+07	6.84934e+07	7.12989e+07	6.16347e+07	9.136e+07	5.4083e+07	1.05931e+07	6.76618e+07	9.14326e+06	7.67688e+07	7.06276e+07
P04066	Tissue alpha-L-fucosidase OS=Homo sapiens GN=FUCA1 PE=1 SV=4	5	54.95	652608	4.70971e+06	3.82561e+06	3.16693e+06	3.14989e+06	2.64338e+06	4.10596e+06	3.03616e+06	3.19549e+06	2.02292e+06	3.57436e+06	2.39733e+06	1.89503e+06	2.27124e+06	5.08938e+06	3.43895e+06
P10646	Tissue factor pathway inhibitor OS=Homo sapiens GN=TFPI PE=1 SV=1	1	1.76	577025	551648	326292	257950	179611	545043	406788	303398	468334	364340	304780	257215	301580	708011	746422	414014
Q8WZ42	Titin OS=Homo sapiens GN=TTN PE=1 SV=4	3	3.79	3.05523e+06	3.07809e+06	610743	2.68099e+06	1.2742e+06	1.52118e+06	2.99143e+06	2.33124e+06	3.05194e+06	3.61309e+06	1.74425e+06	1.61159e+06	113713	2.79384e+06	2.15932e+06	2.65862e+06
Q7L0X0	TLR4 interactor with leucine rich repeats OS=Homo sapiens GN=TRIL PE=1 SV=2	2	5.07	1.05108e+06	247836	573694	121916	691452	379401	452245		383969	111189	160870	406744		787965		252251
Q9H0E2	Toll-interacting protein OS=Homo sapiens GN=TOLLIP PE=1 SV=1	2	12.85	2.61334e+06	1.41148e+06	798677	396080	476781	456152	1.40026e+06	691622	466999	178291	231307	1.42809e+06	1.22616e+06	1.50906e+06	1.89503e+06	233837
O60602	Toll-like receptor 5 OS=Homo sapiens GN=TLR5 PE=1 SV=4	1	0	1.12766e+07	3.66778e+06	7.1884e+06	2.15888e+06	5.88437e+06	5.1355e+06	5.5221e+06	2.66181e+06	2.93826e+06	1.30363e+06	3.63287e+06	5.01986e+06	1.15896e+06	8.34483e+06	5.16178e+06	3.46438e+06
Q8TDR0	TRAF3-interacting protein 1 OS=Homo sapiens GN=TRAF3IP1 PE=1 SV=1	1	0				137184	135326		211750					168198
P37837	Transaldolase OS=Homo sapiens GN=TALDO1 PE=1 SV=2	9	68.02	7.26378e+06	1.14533e+07	3.84166e+06	5.87427e+06	7.63268e+06	8.49956e+06	1.1321e+07	7.44009e+06	8.2607e+06	6.0668e+06	1.08836e+07	5.65512e+06	2.13552e+06	5.47714e+06	1.49191e+07	1.38999e+07
P20062	Transcobalamin-2 OS=Homo sapiens GN=TCN2 PE=1 SV=3	18	573.87	2.79844e+07	2.02354e+07	6.74881e+07	1.80344e+07	4.26488e+07	2.86304e+07	3.85087e+07	3.13066e+07	3.95693e+07	3.84883e+07	4.61477e+07	8.40667e+07	4.58505e+07	4.87376e+07	2.83388e+07	5.73925e+07
Q01201	Transcription factor RelB OS=Homo sapiens GN=RELB PE=1 SV=2	1	1.78	800573	277968	175460	447843	357832	410117	401481	390254	272396	430706	238873	394790
Q9UNY4	Transcription termination factor 2 OS=Homo sapiens GN=TTF2 PE=1 SV=2	1	1.79		829274	162603	1.24595e+06	716932	325598	956894	1.15412e+06	836785	1.12197e+06	1.04652e+06	332346	1.53436e+06		388277	420105
P02786	Transferrin receptor protein 1 OS=Homo sapiens GN=TFRC PE=1 SV=2	3	3.41	756959	576209	123263	237764	646248	389451	295084	154220	194705		302364				61483.8
Q03167	Transforming growth factor beta receptor type 3 OS=Homo sapiens GN=TGFBR3 PE=1 SV=3	13	467.36	2.67026e+07	2.55614e+07	3.96758e+07	1.59972e+07	3.03516e+07	3.2565e+07	2.76586e+07	1.77537e+07	2.41745e+07	1.8704e+07	3.38112e+07	3.75012e+07	1.73973e+07	4.40331e+07	2.81568e+07	2.84153e+07
P61812	Transforming growth factor beta-2 OS=Homo sapiens GN=TGFB2 PE=1 SV=1	1	31.28	1.32056e+06	810378	512242	412301	699064	695000	931378		358460	239208	366475	1.30244e+06	704217	747108	1.27101e+06	666184
Q15582	Transforming growth factor-beta-induced protein ig-h3 OS=Homo sapiens GN=TGFBI PE=1 SV=1	32	1210.83	7.15126e+07	1.39767e+08	1.36663e+08	1.24237e+08	1.31739e+08	1.51668e+08	1.23107e+08	1.27211e+08	1.3207e+08	1.25056e+08	1.21654e+08	1.4609e+08	1.10794e+08	1.73713e+08	1.74172e+08	1.20323e+08
P61586	Transforming protein RhoA OS=Homo sapiens GN=RHOA PE=1 SV=1	1	0	783443	273567	312177	357534	177466	229408	393178	340612	191574	390579	292355	361728	385368	286815	205898	177694
Q01995	Transgelin OS=Homo sapiens GN=TAGLN PE=1 SV=4	13	152.23	1.04713e+07	1.2215e+07	4.5065e+07	6.94068e+06	7.98862e+06	5.18073e+06	1.28163e+07	8.09749e+06	1.07184e+07	5.37636e+06	8.19389e+06	1.6982e+07	8.86732e+06	1.79901e+07	1.25748e+07	1.19119e+07
O94759	Transient receptor potential cation channel subfamily M member 2 OS=Homo sapiens GN=TRPM2 PE=1 SV=2	1	0	1.81169e+06	676770	533694	634565	145100	405639	755520	191654	336934	277292	287158	701998	373840	592932	581610
P29401	Transketolase OS=Homo sapiens GN=TKT PE=1 SV=3	6	13.5	1.05596e+07	1.19819e+06	116007	585240	253454	300388	465762	75452	1.05271e+06	1.38295e+06	186205	580602	1.66525e+06	309466	131181	549396
Q15035	Translocating chain-associated membrane protein 2 OS=Homo sapiens GN=TRAM2 PE=1 SV=1	1	2.04		203641		64294.6	88553.2	69128.8		202497	76756.4	71175.3
Q9HD45	Transmembrane 9 superfamily member 3 OS=Homo sapiens GN=TM9SF3 PE=1 SV=2	1	1.87								151413						114423	201788	221666
A8MYB1	Transmembrane and coiled-coil domain-containing protein 5B OS=Homo sapiens GN=TMCO5B PE=3 SV=1	1	3.25
O94876	Transmembrane and coiled-coil domains protein 1 OS=Homo sapiens GN=TMCC1 PE=1 SV=3	1	0
Q14956	Transmembrane glycoprotein NMB OS=Homo sapiens GN=GPNMB PE=1 SV=2	1	30.25		142707	93798.3	155359	191513	189599	371478	277725	133942	158317	167493	97664.6	74723.8		81303.1	313998
Q9BVC6	Transmembrane protein 109 OS=Homo sapiens GN=TMEM109 PE=1 SV=1	1	5.62	752693	717024	360168	262131	247782	325216		192739	190610	244856	293292	442985	154267	360561	309134	222626
Q8N3G9	Transmembrane protein 130 OS=Homo sapiens GN=TMEM130 PE=2 SV=1	3	28.5		372892	442830		449184	377919		162669	162351	173636	427237	131348	113307	365405	500158	227462
Q24JP5	Transmembrane protein 132A OS=Homo sapiens GN=TMEM132A PE=1 SV=1	24	446.01	2.07982e+07	2.83121e+07	4.53072e+07	2.01412e+07	3.67297e+07	3.71476e+07	3.22316e+07	3.28734e+07	2.65639e+07	3.09613e+07	3.87552e+07	3.5057e+07	3.24187e+07	4.15099e+07	4.02551e+07	4.14374e+07
Q14DG7	Transmembrane protein 132B OS=Homo sapiens GN=TMEM132B PE=2 SV=2	2	20.62		557735	561977	347514	677055	758711	419295	247372	303600	313348	369001	549008	148510	637635	522567	618461
Q8N3T6	Transmembrane protein 132C OS=Homo sapiens GN=TMEM132C PE=2 SV=3	14	118.37	221361	4.06279e+06	4.58905e+06	997834	5.72237e+06	4.14897e+06	3.58639e+06	2.52058e+06	3.79683e+06	3.51689e+06	6.16437e+06	4.87723e+06	721743	3.02567e+06	4.59966e+06	3.56033e+06
Q14C87	Transmembrane protein 132D OS=Homo sapiens GN=TMEM132D PE=1 SV=1	13	125.99	2.15098e+06	3.50447e+06	5.68027e+06	2.27598e+06	7.47407e+06	6.26846e+06	2.00208e+06	3.71151e+06	3.24513e+06	3.40465e+06	5.1131e+06	4.44675e+06	789230	7.09002e+06	6.39878e+06	6.18407e+06
Q6IEE7	Transmembrane protein 132E OS=Homo sapiens GN=TMEM132E PE=1 SV=1	7	58.77	299894	3.59886e+06	2.71795e+06	2.01545e+06	2.98127e+06	3.6202e+06	2.99488e+06	3.03768e+06	4.20706e+06	2.78947e+06	2.76343e+06	3.11656e+06	865110	4.28246e+06	4.47753e+06	3.92108e+06
H3BS89	Transmembrane protein 178B OS=Homo sapiens GN=TMEM178B PE=2 SV=1	1	3.39				348038				465084	461088	488771			213565			563440
Q86YD3	Transmembrane protein 25 OS=Homo sapiens GN=TMEM25 PE=1 SV=1	2	7.2	1.35129e+06		1.96367e+06	140652	205877				116710			90714.7	90187.4	111950
Q0P6H9	Transmembrane protein 62 OS=Homo sapiens GN=TMEM62 PE=1 SV=1	1	2.03		1.82333e+06	383618	912920	1.67243e+06	1.77205e+06	2.35308e+06	1.33856e+06							2.30649e+06	1.39532e+06
P02766	Transthyretin OS=Homo sapiens GN=TTR PE=1 SV=1	17	4016.82	1.26858e+09	3.89226e+09	3.54725e+09	2.30816e+09	2.10534e+09	1.62904e+09	1.99414e+09	1.83542e+09	1.33251e+09	1.38661e+09	1.79541e+09	4.7248e+09	1.81979e+09	1.85494e+09	2.19771e+09	1.95554e+09
Q9H2D6	TRIO and F-actin-binding protein OS=Homo sapiens GN=TRIOBP PE=1 SV=3	1	0	4.04114e+06	3.80549e+06	3.2838e+06	3.05698e+06	2.74894e+06	2.6919e+06	2.60755e+06	2.74033e+06	2.774e+06	3.62227e+06	3.42774e+06	2.51625e+06	3.5247e+06	2.1692e+06	3.02183e+06	3.20943e+06
P60174	Triosephosphate isomerase OS=Homo sapiens GN=TPI1 PE=1 SV=3	3	8.68	9.29521e+06	1.33193e+06	1.32472e+06	726736	594176	791560	1.52717e+06	739284	929131	716373	881924	1.66034e+06	693979	1.57582e+06	1.37903e+06	688366
O14773	Tripeptidyl-peptidase 1 OS=Homo sapiens GN=TPP1 PE=1 SV=2	1	0		437689	466810	931646	364083	421289	215509	193104	310199	211354	291775	580888	207442	148113
Q8IZ69	tRNA (uracil-5-)-methyltransferase homolog A OS=Homo sapiens GN=TRMT2A PE=1 SV=2	1	10.3
O95620	tRNA-dihydrouridine(20a/20b) synthase [NAD(P)+]-like OS=Homo sapiens GN=DUS4L PE=2 SV=2	2	2.07
P07477	Trypsin-1 OS=Homo sapiens GN=PRSS1 PE=1 SV=1	1	7.25	7.30431e+06	1.45893e+07	1.675e+07	2.11483e+07	1.68119e+07	1.28052e+07	1.61326e+07	2.086e+07	1.51438e+07	2.38667e+07	2.0248e+07	1.31658e+07	1.64376e+07	1.20607e+07	1.57292e+07	1.45601e+07
P07478	Trypsin-2 OS=Homo sapiens GN=PRSS2 PE=1 SV=1	1	7.25	7.30431e+06	1.45893e+07	1.675e+07	2.11483e+07	1.68119e+07	1.28052e+07	1.61326e+07	2.086e+07	1.51438e+07	2.38667e+07	2.0248e+07	1.31658e+07	1.64376e+07	1.20607e+07	1.57292e+07	1.45601e+07
P23381	Tryptophan--tRNA ligase, cytoplasmic OS=Homo sapiens GN=WARS PE=1 SV=2	1	7.07	449229		295746	251982			146184			138755		253290		364036
Q8WUA8	Tsukushin OS=Homo sapiens GN=TSKU PE=2 SV=3	4	23.96	302985	184884	1.02894e+06		678431	495546	628410	386976	376531	166883	320027	1.52036e+06	569756	850671	319770	759768
Q71U36	Tubulin alpha-1A chain OS=Homo sapiens GN=TUBA1A PE=1 SV=1	7	33.52	2.86593e+07	1.99526e+06	1.96859e+06	1.06712e+06	1.12851e+06	2.41385e+06	2.74367e+06	1.12396e+06	1.00782e+06	1.5752e+06	464569	5.0642e+06	1.01167e+06	1.0409e+06	1.33503e+06	1.19434e+06
P68363	Tubulin alpha-1B chain OS=Homo sapiens GN=TUBA1B PE=1 SV=1	7	33.52	2.86593e+07	1.99526e+06	1.96859e+06	1.06712e+06	1.12851e+06	2.41385e+06	2.74367e+06	1.12396e+06	1.00782e+06	1.5752e+06	464569	5.0642e+06	1.01167e+06	1.0409e+06	1.33503e+06	1.19434e+06
Q9BQE3	Tubulin alpha-1C chain OS=Homo sapiens GN=TUBA1C PE=1 SV=1	7	33.52	2.86593e+07	1.99526e+06	1.96859e+06	1.06712e+06	1.12851e+06	2.41385e+06	2.74367e+06	1.12396e+06	1.00782e+06	1.5752e+06	464569	5.0642e+06	1.01167e+06	1.0409e+06	1.33503e+06	1.19434e+06
Q13748	Tubulin alpha-3C/D chain OS=Homo sapiens GN=TUBA3C PE=1 SV=3	6	26.15	2.23654e+07	1.73589e+06	1.45796e+06	536756	887945	1.54617e+06	1.88436e+06	1.12396e+06	889172	1.43518e+06	393318	3.56055e+06	852791	684533	1.04219e+06	760625
Q6PEY2	Tubulin alpha-3E chain OS=Homo sapiens GN=TUBA3E PE=1 SV=2	4	23.49	1.87725e+07	249609	775104	536756	384341	755208	795132	175466		417762		2.47455e+06	274941	684533	361903
P68366	Tubulin alpha-4A chain OS=Homo sapiens GN=TUBA4A PE=1 SV=1	4	2.65	9.91434e+06	1.48628e+06	682858		698940	991888	1.08923e+06	1.12396e+06	889172	1.23498e+06	393318	2.74703e+06	852791	354008	1.04219e+06	760625
Q9NY65	Tubulin alpha-8 chain OS=Homo sapiens GN=TUBA8 PE=1 SV=1	2	2.65	6.32145e+06	1.08508e+06			195336	200924	329950	507308	432299	844925		1.92925e+06	852791	354008	1.04219e+06	760625
P07437	Tubulin beta chain OS=Homo sapiens GN=TUBB PE=1 SV=2	3	36.92	2.20296e+07	123537	557667	434858		250448	749384	306610	89431.5	355089	109253	3.96007e+06	236678	270173	200676	113528
Q13509	Tubulin beta-3 chain OS=Homo sapiens GN=TUBB3 PE=1 SV=2	1	26.93	1.47786e+07		256046	318452		123795	554938	154520		164047		2.95957e+06	173942	270173	200676	113528
P04350	Tubulin beta-4A chain OS=Homo sapiens GN=TUBB4A PE=1 SV=2	1	31.69	4.38248e+06				733496	212755	701870	549525			90888.8	1.38261e+06	237691	387503		207794
P68371	Tubulin beta-4B chain OS=Homo sapiens GN=TUBB4B PE=1 SV=1	3	39.67	7.46584e+06	346359	404339	1.34661e+06	1.11546e+06	535509	2.026e+06	1.30563e+06	137379	349503	404883	3.18114e+06	1.03542e+06	821869	302388	457504
Q3ZCM7	Tubulin beta-8 chain OS=Homo sapiens GN=TUBB8 PE=1 SV=2	1	27.35	4.38248e+06				733496	212755	701870	549525			90888.8	1.38261e+06	237691	387503		207794
O43508	Tumor necrosis factor ligand superfamily member 12 OS=Homo sapiens GN=TNFSF12 PE=1 SV=1	1	0
Q99816	Tumor susceptibility gene 101 protein OS=Homo sapiens GN=TSG101 PE=1 SV=2	2	6.09	3.993e+06	320234	278281	76202.2	125284	196725	238363		263709	283311	57279.8	923716	69295.2	776594	809082	128208
Q96RR1	Twinkle protein, mitochondrial OS=Homo sapiens GN=TWNK PE=1 SV=1	1	7.13
Q9Y274	Type 2 lactosamine alpha-2,3-sialyltransferase OS=Homo sapiens GN=ST3GAL6 PE=1 SV=1	2	13.52	962674	1.60939e+06	1.56962e+06	789163	1.47657e+06	1.98659e+06	1.90853e+06	1.22332e+06	475012	684327	487191	525436	583623	541497	474834	986298
Q9UIG0	Tyrosine-protein kinase BAZ1B OS=Homo sapiens GN=BAZ1B PE=1 SV=2	1	0	190402			295195
P06241	Tyrosine-protein kinase Fyn OS=Homo sapiens GN=FYN PE=1 SV=3	1	1.61
P08631	Tyrosine-protein kinase HCK OS=Homo sapiens GN=HCK PE=1 SV=5	1	5.28	2.05928e+06	287211	269414	162351	131926	294343	640525	216802		188051	96674.1	494395		752195	449359
P06239	Tyrosine-protein kinase Lck OS=Homo sapiens GN=LCK PE=1 SV=6	1	1.61
P07948	Tyrosine-protein kinase Lyn OS=Homo sapiens GN=LYN PE=1 SV=3	2	9.39	2.05928e+06	287211	269414	484294	131926	294343	640525	216802	419013	188051	96674.1	675500		1.07057e+06	684043
P35590	Tyrosine-protein kinase receptor Tie-1 OS=Homo sapiens GN=TIE1 PE=1 SV=1	5	73.87	249199	1.36691e+06	2.17854e+06	987713	2.04607e+06	1.36633e+06	745998	1.06751e+06	284425	615871	1.44674e+06	1.44711e+06		1.75267e+06	1.41787e+06	1.05645e+06
Q06418	Tyrosine-protein kinase receptor TYRO3 OS=Homo sapiens GN=TYRO3 PE=1 SV=1	1	0		989480	716023	542846	1.04632e+06	941180	1.018e+06	581513	755963	513654	961742	888207	411391	759857	1.02628e+06	839529
P30530	Tyrosine-protein kinase receptor UFO OS=Homo sapiens GN=AXL PE=1 SV=3	3	29.69	1.03473e+06	2.96818e+06	1.25386e+06	1.68008e+06	2.15128e+06	3.1281e+06	4.19133e+06	2.54005e+06	3.34915e+06	2.12706e+06	4.14662e+06	2.40256e+06	680160	2.50704e+06	4.97935e+06	3.54946e+06
P43405	Tyrosine-protein kinase SYK OS=Homo sapiens GN=SYK PE=1 SV=1	1	0											97452.2
P42680	Tyrosine-protein kinase Tec OS=Homo sapiens GN=TEC PE=1 SV=2	1	4.4
P07947	Tyrosine-protein kinase Yes OS=Homo sapiens GN=YES1 PE=1 SV=3	1	1.61
P78324	Tyrosine-protein phosphatase non-receptor type substrate 1 OS=Homo sapiens GN=SIRPA PE=1 SV=2	3	7.71	763785	3.23189e+06	208569	1.00676e+06	799452	513583	1.70208e+06	1.25858e+06	1.00401e+06	846246	1.68496e+06	284874	333493	525951	2.51149e+06	1.2506e+06
Q9Y2Z4	Tyrosine--tRNA ligase, mitochondrial OS=Homo sapiens GN=YARS2 PE=1 SV=2	1	2.1		299962			262445	354897	273043					208849		306865	296414
Q9HBJ7	Ubiquitin carboxyl-terminal hydrolase 29 OS=Homo sapiens GN=USP29 PE=2 SV=1	1	8.59	357300													5.0374e+06	63334.3	3.3116e+06
Q86T82	Ubiquitin carboxyl-terminal hydrolase 37 OS=Homo sapiens GN=USP37 PE=1 SV=2	1	0
Q96FW1	Ubiquitin thioesterase OTUB1 OS=Homo sapiens GN=OTUB1 PE=1 SV=2	1	2.78			133110		69856.3				93732.5			147818	103818
P62979	Ubiquitin-40S ribosomal protein S27a OS=Homo sapiens GN=RPS27A PE=1 SV=2	8	384.05	3.94236e+08	1.09258e+08	8.13159e+07	6.07973e+07	8.73405e+07	7.06014e+07	1.70695e+08	6.72373e+07	4.21941e+07	3.00484e+07	3.9814e+07	1.55655e+08	1.1654e+08	1.56645e+08	1.74404e+08	5.4623e+07
P62987	Ubiquitin-60S ribosomal protein L40 OS=Homo sapiens GN=UBA52 PE=1 SV=2	8	384.05	3.94236e+08	1.09258e+08	8.13159e+07	6.07973e+07	8.73405e+07	7.06014e+07	1.70695e+08	6.72373e+07	4.21941e+07	3.00484e+07	3.9814e+07	1.55655e+08	1.1654e+08	1.56645e+08	1.74404e+08	5.4623e+07
P68036	Ubiquitin-conjugating enzyme E2 L3 OS=Homo sapiens GN=UBE2L3 PE=1 SV=1	2	4.52
P61088	Ubiquitin-conjugating enzyme E2 N OS=Homo sapiens GN=UBE2N PE=1 SV=1	4	62.38	5.18361e+06	2.05756e+06	2.98835e+06	1.13797e+06	1.46683e+06	2.00571e+06	2.49466e+06	1.50751e+06	1.68718e+06	2.03539e+06	2.36348e+06	4.2677e+06	1.46127e+06	3.3462e+06	2.25632e+06	1.28261e+06
Q13404	Ubiquitin-conjugating enzyme E2 variant 1 OS=Homo sapiens GN=UBE2V1 PE=1 SV=2	3	28.02	1.43175e+06	2.06547e+06	3.15141e+06	1.08565e+06	1.86305e+06	1.52523e+06	1.40765e+06	1.28611e+06	1.87955e+06	1.83581e+06	2.68784e+06	3.02406e+06	1.05835e+06	2.23792e+06	1.80924e+06	1.90472e+06
Q15819	Ubiquitin-conjugating enzyme E2 variant 2 OS=Homo sapiens GN=UBE2V2 PE=1 SV=4	4	38.31	1.99127e+06	2.37539e+06	3.58374e+06	1.08565e+06	2.04491e+06	1.52523e+06	1.40765e+06	1.28611e+06	1.87955e+06	1.83581e+06	3.04337e+06	4.35018e+06	1.05835e+06	2.53811e+06	2.06805e+06	1.90472e+06
P22314	Ubiquitin-like modifier-activating enzyme 1 OS=Homo sapiens GN=UBA1 PE=1 SV=3	2	5.74	139986		146467
Q7Z3V4	Ubiquitin-protein ligase E3B OS=Homo sapiens GN=UBE3B PE=1 SV=3	1	0	202780	4.32305e+06	1.97399e+06	2.09674e+06	6.64636e+06	3.92557e+06	2.16967e+06	5.53858e+06	3.53787e+06	2.53029e+06	3.81111e+06	943198	1.06375e+06	1.3594e+06	5.44503e+06	5.24604e+06
P68543	UBX domain-containing protein 2A OS=Homo sapiens GN=UBXN2A PE=1 SV=1	1	3.43
Q9Y2B1	UDP-D-xylose:ribitol-5-phosphate beta1,4-xylosyltransferase OS=Homo sapiens GN=TMEM5 PE=1 SV=1	1	0	411222	8.60657e+06	862132	3.89446e+06	404533	3.04202e+06	2.95732e+06	5.52995e+06	3.50573e+06	6.70543e+06	2.15926e+06	1.39783e+06	5.50974e+06	1.33248e+06	1.60223e+06	4.09877e+06
O75752	UDP-GalNAc:beta-1,3-N-acetylgalactosaminyltransferase 1 OS=Homo sapiens GN=B3GALNT1 PE=1 SV=1	2	40.7	3.38533e+06	2.46151e+06	3.64651e+06	1.93645e+06	3.39129e+06	2.75848e+06	2.62282e+06	2.36846e+06	2.50072e+06	1.66046e+06	2.43821e+06	3.05315e+06	1.17523e+06	3.94326e+06	3.50165e+06	3.19042e+06
Q7Z7M8	UDP-GlcNAc:betaGal beta-1,3-N-acetylglucosaminyltransferase 8 OS=Homo sapiens GN=B3GNT8 PE=1 SV=1	2	2.19	546930		129783		127596	73240.1	133268	90398.7	511381			417712	83789.3
Q6UX72	UDP-GlcNAc:betaGal beta-1,3-N-acetylglucosaminyltransferase 9 OS=Homo sapiens GN=B3GNT9 PE=2 SV=1	2	87.08	8.07667e+06	1.74575e+06	2.95866e+06	939634	1.60226e+06	1.70605e+06	2.36759e+06	925487	1.0501e+06	932872	1.30137e+06	2.79683e+06	1.40657e+06	3.41869e+06	1.19631e+06	1.31988e+06
Q8NBZ7	UDP-glucuronic acid decarboxylase 1 OS=Homo sapiens GN=UXS1 PE=1 SV=1	2	25.22	7.00869e+07	3.69384e+07	5.67037e+07	2.05808e+07	5.46155e+07	4.32338e+07	3.89071e+07	3.55807e+07	5.27309e+07	2.35211e+07	6.55027e+07	5.25524e+07	2.07958e+07	7.53343e+07	6.05827e+07	2.70152e+07
Q6BDS2	UHRF1-binding protein 1 OS=Homo sapiens GN=UHRF1BP1 PE=1 SV=1	1	1.72	4.51413e+06	4.34816e+06		2.68023e+06	7.12279e+06	8.05764e+06	5.77734e+06	4.62865e+06				8.37826e+06		7.51828e+06		3.15711e+06
Q6ZUT6	Uncharacterized protein C15orf52 OS=Homo sapiens GN=C15orf52 PE=1 SV=1	1	2.47		136677		164959				64307.9					45189.4
Q86XI8	Uncharacterized protein C19orf68 OS=Homo sapiens GN=C19orf68 PE=1 SV=2	1	5.72	6.42816e+06	5.71246e+06	2.29042e+06	1.24909e+07	1.14062e+07	1.33328e+07	9.11916e+06	1.34434e+07	6.66185e+06	1.1615e+07	5.56056e+06	2.88984e+06	1.2774e+07	5.87955e+06	6.26246e+06	7.63574e+06
A4D0Y5	Uncharacterized protein C7orf77 OS=Homo sapiens GN=C7orf77 PE=4 SV=1	1	0
Q2LD37	Uncharacterized protein KIAA1109 OS=Homo sapiens GN=KIAA1109 PE=1 SV=2	1	1.62	334458	178349	168745	139608		140808	198665		156525	158274	100825	303714	172217	125862	126774
B0I1T2	Unconventional myosin-Ig OS=Homo sapiens GN=MYO1G PE=1 SV=2	1	2.26		197139	1.16321e+06	580101	635885	852374	1.16243e+06	477883	446355	161957	565300	1.29196e+06	559001	1.65896e+06	1.12235e+06	754703
Q13402	Unconventional myosin-VIIa OS=Homo sapiens GN=MYO7A PE=1 SV=2	1	0	2.27672e+07	4.26363e+06	4.46942e+06	3.99576e+06	3.59883e+06	4.61509e+06	6.53417e+06	3.64094e+06	3.37417e+06	2.6528e+06	3.04044e+06	5.73586e+06	3.16339e+06	5.92647e+06	4.44565e+06	4.2942e+06
Q6ZVL6	UPF0606 protein KIAA1549L OS=Homo sapiens GN=KIAA1549L PE=2 SV=2	3	19.21	1.91348e+06	435779	1.64114e+06	822483	1.77664e+06	1.32474e+06	856694	542210	704490	493261	925569	1.35826e+06	725080	2.13797e+06	1.6719e+06	755183
Q6UX73	UPF0764 protein C16orf89 OS=Homo sapiens GN=C16orf89 PE=1 SV=2	12	400.71	1.29279e+08	5.44301e+07	1.0566e+08	1.6709e+07	6.50734e+07	6.20091e+07	5.52421e+07	4.40594e+07	5.79804e+07	4.92636e+07	6.81459e+07	9.03834e+07	4.99626e+07	8.98164e+07	4.99974e+07	5.38164e+07
O95399	Urotensin-2 OS=Homo sapiens GN=UTS2 PE=1 SV=1	1	1.65	2.60768e+06	1.54487e+06	1.12679e+06	727633	1.0407e+06	1.09035e+06	1.45991e+06	902190	841245	834487	1.01861e+06	752388	418518	1.00854e+06	1.5157e+06	1.12691e+06
Q16851	UTP--glucose-1-phosphate uridylyltransferase OS=Homo sapiens GN=UGP2 PE=1 SV=5	1	7.01		207247	340537		123854	119999	131933		99775.6	170642	141346	182161	167916
Q9BZF9	Uveal autoantigen with coiled-coil domains and ankyrin repeats OS=Homo sapiens GN=UACA PE=1 SV=2	1	26.74	5.11788e+07	5.39591e+07	5.02138e+07	5.11785e+07	4.83532e+07	6.8315e+07	8.7857e+07	6.952e+07	5.86534e+07	3.06928e+07	4.44809e+07	7.5812e+07	4.79729e+07	1.043e+08	1.21628e+08	8.82131e+07
Q9H9H4	Vacuolar protein sorting-associated protein 37B OS=Homo sapiens GN=VPS37B PE=1 SV=1	1	12.63	411932				95534.4		154590					223388	227019	114609		165535
P19320	Vascular cell adhesion protein 1 OS=Homo sapiens GN=VCAM1 PE=1 SV=1	3	32.64	2.75525e+07	1.65572e+06	2.00766e+06	311383	1.35647e+06	2.22694e+06	2.00284e+06	1.02973e+06	1.37351e+06	952322	1.8341e+06	2.28373e+06	1.15432e+06	3.72146e+06	1.86079e+06	1.83507e+06
Q6EMK4	Vasorin OS=Homo sapiens GN=VASN PE=1 SV=1	7	167.76	1.1584e+07	1.42946e+07	1.79284e+07	8.10188e+06	1.60594e+07	1.15122e+07	9.8177e+06	9.44499e+06	6.43477e+06	1.0642e+07	1.40047e+07	1.41218e+07	6.99391e+06	1.53836e+07	1.40457e+07	1.59351e+07
O95183	Vesicle-associated membrane protein 5 OS=Homo sapiens GN=VAMP5 PE=1 SV=1	1	0	460213		315426	448124			351120					201822		185568
P46459	Vesicle-fusing ATPase OS=Homo sapiens GN=NSF PE=1 SV=3	4	20.16	244778	1.31309e+06	1.45972e+06	1.27766e+06	1.13722e+06	1.15929e+06	363560	437886	729626	885052	1.79074e+06	218742	133572	231058	1.35821e+06	1.05549e+06
Q12907	Vesicular integral-membrane protein VIP36 OS=Homo sapiens GN=LMAN2 PE=1 SV=1	10	154.21	5.04458e+06	1.7107e+07	8.49398e+06	8.62206e+06	1.0114e+07	9.18469e+06	8.56869e+06	1.00236e+07	1.29246e+07	1.09988e+07	1.58236e+07	5.60486e+06	5.61053e+06	6.79975e+06	1.26278e+07	1.53204e+07
P08670	Vimentin OS=Homo sapiens GN=VIM PE=1 SV=4	7	14.14	4.31724e+06	937635	2.7224e+06	3.53602e+06	1.694e+06	2.13194e+06	495054	1.67868e+06	791114	2.05986e+06	1.75347e+06	5.16808e+06	1.82791e+06	2.78559e+06	371642	1.00393e+06
P18206	Vinculin OS=Homo sapiens GN=VCL PE=1 SV=4	10	110.37	5.6115e+06	3.47657e+06	1.10339e+07	3.27366e+06	2.5483e+06	2.77994e+06	3.3087e+06	1.98291e+07	2.16102e+06	2.40124e+06	2.30332e+06	5.27133e+06	2.5124e+06	5.11746e+06	3.7267e+06	2.66749e+06
P04070	Vitamin K-dependent protein C OS=Homo sapiens GN=PROC PE=1 SV=1	6	60.7	4.85542e+06	3.26231e+06	3.45179e+06	927620	3.19507e+06	5.50244e+06	4.72602e+06	3.68957e+06	1.63526e+06	1.57732e+06	2.43925e+06	2.12681e+06	618698	3.69736e+06	4.62655e+06	3.36081e+06
P07225	Vitamin K-dependent protein S OS=Homo sapiens GN=PROS1 PE=1 SV=1	21	1141.47	1.35839e+08	3.513e+08	2.97106e+08	2.63433e+08	2.60312e+08	2.9221e+08	3.08779e+08	2.50434e+08	2.36028e+08	2.64784e+08	2.67683e+08	3.26485e+08	2.8236e+08	3.14338e+08	3.58229e+08	3.3708e+08
P22891	Vitamin K-dependent protein Z OS=Homo sapiens GN=PROZ PE=1 SV=2	1	18.7	4.06301e+06	5.29837e+06	1.02618e+07	3.4776e+06	9.01389e+06	1.13756e+07	5.09243e+06	5.334e+06	6.00269e+06	4.93452e+06	6.57365e+06	7.54163e+06	2.69211e+06	1.02367e+07	8.90999e+06	6.72445e+06
P04004	Vitronectin OS=Homo sapiens GN=VTN PE=1 SV=1	11	632.93	1.21924e+08	9.23834e+07	8.03308e+07	1.30157e+08	3.78999e+07	9.00601e+07	3.72014e+07	3.49299e+07	4.0684e+07	6.08897e+07	7.43923e+07	1.38678e+08	1.07037e+08	7.35321e+07	8.53965e+07	7.39139e+07
P54289	Voltage-dependent calcium channel subunit alpha-2/delta-1 OS=Homo sapiens GN=CACNA2D1 PE=1 SV=3	15	107.58	656521	1.40115e+07	1.72023e+06	4.02355e+06	3.4635e+06	3.8291e+06	5.72985e+06	5.19066e+06	5.77958e+06	6.28312e+06	8.7832e+06	2.02615e+06	767402	1.6422e+06	1.0971e+07	6.04418e+06
Q9NY47	Voltage-dependent calcium channel subunit alpha-2/delta-2 OS=Homo sapiens GN=CACNA2D2 PE=1 SV=2	1	11.08	339786	8.9199e+06	1.17416e+07	5.59367e+06	1.17024e+07	1.15901e+07	1.38343e+07	9.99236e+06	1.20574e+07	5.14526e+06	1.35751e+07	1.39768e+07	4.47488e+06	1.52226e+07	1.2357e+07	6.2214e+06
Q8IZS8	Voltage-dependent calcium channel subunit alpha-2/delta-3 OS=Homo sapiens GN=CACNA2D3 PE=1 SV=1	2	8.68					84145.7	378735					125337				177861	282928
Q96D96	Voltage-gated hydrogen channel 1 OS=Homo sapiens GN=HVCN1 PE=1 SV=1	2	51.21	1.05589e+07	3.00868e+06	1.36908e+06	3.80805e+06	1.95845e+06	666568	3.03426e+06	1.12803e+06	483017	329698	408695	1.62184e+06	1.60448e+06	2.32902e+06	2.98317e+06	611386
Q6PCB0	von Willebrand factor A domain-containing protein 1 OS=Homo sapiens GN=VWA1 PE=1 SV=1	3	26.33	1.19984e+06	2.47447e+06	2.1765e+06	830959	1.30646e+06	1.56984e+06	2.11043e+06	1.49025e+06	1.05685e+06	671032	849437	2.02618e+06	1.08521e+06	2.73357e+06	1.79189e+06	2.82567e+06
Q9Y334	von Willebrand factor A domain-containing protein 7 OS=Homo sapiens GN=VWA7 PE=2 SV=4	1	2.25		123058														99884.8
P04275	von Willebrand factor OS=Homo sapiens GN=VWF PE=1 SV=4	6	42.86	4.56063e+06	2.46888e+06	4.46701e+06	2.16497e+06	3.71768e+06	4.37695e+06	4.75418e+06	3.53368e+06	3.87193e+06	3.09613e+06	2.2186e+06	4.59014e+06	296060	5.24255e+06	3.64816e+06	3.99342e+06
Q8WY21	VPS10 domain-containing receptor SorCS1 OS=Homo sapiens GN=SORCS1 PE=1 SV=3	8	62.14	1.25793e+06	2.4009e+06	6.27772e+06	2.77173e+06	6.10141e+06	4.26449e+06	4.05829e+06	1.9427e+06	1.26392e+06	2.5004e+06	3.20329e+06	2.34867e+06	778983	4.50664e+06	3.20355e+06	2.75373e+06
Q9UPU3	VPS10 domain-containing receptor SorCS3 OS=Homo sapiens GN=SORCS3 PE=1 SV=2	2	13.07	437592	476755	1.74512e+06	655340	1.58064e+06	1.15253e+06	1.25559e+06	402873	781938	637197	563119	946191	483809	2.04294e+06	1.12917e+06	450426
Q8N0Z9	V-set and immunoglobulin domain-containing protein 10 OS=Homo sapiens GN=VSIG10 PE=2 SV=1	1	6.31			100110			150824	135464	183314	325489	289043	165818	112607			417027	103447
Q9Y279	V-set and immunoglobulin domain-containing protein 4 OS=Homo sapiens GN=VSIG4 PE=1 SV=1	3	26.67	449070	1.70216e+06	1.00539e+06	371249	367568	460192	630449	855825	971072	650383	1.08953e+06	769874	227993	543562	1.08638e+06	1.27049e+06
Q5VU13	V-set and immunoglobulin domain-containing protein 8 OS=Homo sapiens GN=VSIG8 PE=2 SV=1	1	0		89478.2						188055	117350	183088	136395	2.75985e+06
Q8TAG5	V-set and transmembrane domain-containing protein 2A OS=Homo sapiens GN=VSTM2A PE=1 SV=3	4	27.64	1.06587e+06	3.21361e+06	1.88381e+06	1.42799e+06	2.52752e+06	1.15831e+06	943609	1.93644e+06	1.21815e+06	2.05744e+06	3.18391e+06	1.37718e+06	585594	1.02901e+06	2.9123e+06	1.25937e+06
A6NLU5	V-set and transmembrane domain-containing protein 2B OS=Homo sapiens GN=VSTM2B PE=3 SV=2	1	5.04		613248	232360		409228	237432		369584	286388	211977	637570	180719		164917	558161	324722
Q15904	V-type proton ATPase subunit S1 OS=Homo sapiens GN=ATP6AP1 PE=1 SV=2	2	44.07	104899	1.04338e+06	887503	559755	1.247e+06	1.19876e+06	955701	931953	810492	548906	1.26657e+06	782779	284990	898006	1.09522e+06	965670
Q5VU97	VWFA and cache domain-containing protein 1 OS=Homo sapiens GN=CACHD1 PE=2 SV=2	15	126.75	1.97065e+07	1.11633e+07	1.50713e+07	1.81506e+07	1.35804e+07	1.46411e+07	1.19705e+07	6.93117e+06	1.21781e+07	9.08351e+06	7.26843e+06	1.27993e+07	9.66456e+06	2.58284e+07	9.90988e+06	8.1435e+06
Q8TEU8	WAP, Kazal, immunoglobulin, Kunitz and NTR domain-containing protein 2 OS=Homo sapiens GN=WFIKKN2 PE=1 SV=1	4	148.17	8.16983e+06	8.2495e+06	8.69858e+06	5.60204e+06	1.2235e+07	6.66746e+06	1.08065e+07	9.22e+06	6.76806e+06	4.35572e+06	7.95101e+06	1.62944e+07	7.65199e+06	9.82939e+06	1.21175e+07	6.086e+06
Q12768	WASH complex subunit 5 OS=Homo sapiens GN=WASHC5 PE=1 SV=1	1	0
O75083	WD repeat-containing protein 1 OS=Homo sapiens GN=WDR1 PE=1 SV=4	1	2.21
Q969T9	WW domain-binding protein 2 OS=Homo sapiens GN=WBP2 PE=1 SV=1	3	87.04	2.9378e+07	1.0967e+07	1.67509e+07	4.11873e+06	1.39969e+07	9.52998e+06	9.46937e+06	6.09991e+06	7.54529e+06	6.05369e+06	9.30948e+06	1.20908e+07	5.37456e+06	1.44361e+07	9.20553e+06	6.91774e+06
Q8NBI6	Xyloside xylosyltransferase 1 OS=Homo sapiens GN=XXYLT1 PE=1 SV=1	14	170.82	1.52849e+07	1.49732e+07	2.55558e+07	1.94316e+07	2.24255e+07	1.80048e+07	2.01347e+07	2.78304e+07	1.61915e+07	2.60241e+07	1.88203e+07	1.89453e+07	1.53408e+07	1.94584e+07	2.06821e+07	3.17511e+07
Q86Y38	Xylosyltransferase 1 OS=Homo sapiens GN=XYLT1 PE=1 SV=1	9	49.57	2.74018e+06	2.36835e+06	4.80161e+06	1.21749e+06	3.17771e+06	2.50873e+06	1.64327e+06	1.37338e+06	2.15753e+06	1.57002e+06	1.80313e+06	2.74338e+06	338636	4.00947e+06	4.08111e+06	3.10926e+06
Q9H1B5	Xylosyltransferase 2 OS=Homo sapiens GN=XYLT2 PE=1 SV=2	1	5.85			262410		122489							186591
O75152	Zinc finger CCCH domain-containing protein 11A OS=Homo sapiens GN=ZC3H11A PE=1 SV=3	1	0	6.44463e+07	1.34543e+06	5.09883e+06	585753	2.0055e+06	1.40976e+06	1.49526e+06	399624	826468	1.30652e+06	5.43987e+06	1.45979e+06	1.60176e+06	1.27074e+06	1.82567e+06	1.48268e+06
Q9H0C1	Zinc finger MYND domain-containing protein 12 OS=Homo sapiens GN=ZMYND12 PE=1 SV=3	1	0
Q9UNY5	Zinc finger protein 232 OS=Homo sapiens GN=ZNF232 PE=1 SV=1	1	2.47
O14978	Zinc finger protein 263 OS=Homo sapiens GN=ZNF263 PE=1 SV=2	1	5.42
Q8TBZ5	Zinc finger protein 502 OS=Homo sapiens GN=ZNF502 PE=1 SV=1	1	0
Q8NEP9	Zinc finger protein 555 OS=Homo sapiens GN=ZNF555 PE=1 SV=4	1	3.07		497029	513600						450731		331688	518922			428580	396967
Q96NL3	Zinc finger protein 599 OS=Homo sapiens GN=ZNF599 PE=1 SV=1	1	0
Q8N2I2	Zinc finger protein 619 OS=Homo sapiens GN=ZNF619 PE=2 SV=1	1	0		272864			227635	441731					86541.1				142549
Q96N38	Zinc finger protein 714 OS=Homo sapiens GN=ZNF714 PE=2 SV=3	1	0					515784		494743	652109						179963		354264
A4D1E1	Zinc finger protein 804B OS=Homo sapiens GN=ZNF804B PE=2 SV=2	1	0					462764
Q6PDB4	Zinc finger protein 880 OS=Homo sapiens GN=ZNF880 PE=2 SV=2	1	0
Q92785	Zinc finger protein ubi-d4 OS=Homo sapiens GN=DPF2 PE=1 SV=2	1	1.8
Q15776	Zinc finger protein with KRAB and SCAN domains 8 OS=Homo sapiens GN=ZKSCAN8 PE=1 SV=2	1	0
Q6XR72	Zinc transporter 10 OS=Homo sapiens GN=SLC30A10 PE=1 SV=2	1	7.34	248401	720844	801248	304309	355322	1.11472e+06	908762	386031	413771	198957	445919	585839		816136	1.00207e+06	1.07729e+06
Q504Y0	Zinc transporter ZIP12 OS=Homo sapiens GN=SLC39A12 PE=2 SV=3	8	342.92	1.54506e+08	4.35919e+07	3.43414e+07	1.94572e+07	2.88483e+07	1.54833e+07	5.79219e+07	2.58703e+07	1.50759e+07	8.53885e+06	9.05617e+06	6.68184e+07	4.91165e+07	4.01461e+07	6.10685e+07	1.63868e+07
P25311	Zinc-alpha-2-glycoprotein OS=Homo sapiens GN=AZGP1 PE=1 SV=2	4	56.34	656934	1.81482e+06	522913	1.94219e+06	110594	247981	495247	1.17311e+06	1.11532e+06	1.70058e+06	1.26808e+06	266347	830123		537484	989724
Q05996	Zona pellucida sperm-binding protein 2 OS=Homo sapiens GN=ZP2 PE=1 SV=1	1	5.94			306456
