# Supplementary material for: Extracellular vesicle proteome unveils cathepsin B connection to Alzheimer’s disease pathogenesis
Source: Brain. 2023 Dec 10;147(2):627–36. doi: 10.1093/brain/awad361 (PMC10834236; doi:10.1093/brain/awad361)
Supplement: awad361_Supplementary_Data [file awad361_supplementary_data.zip › brain-2023-00791-File013.xlsx]

## Sheet: Sheet1
Supplementary Table 4. EV proteins unique to A-T-N-, A+T-N-/A+T-N+, and A+T+N+
A-T-N-
Accession	Protein name
A4D1E1	Zinc finger protein 804B
A+T-N-/A+T-N+
Accession	Protein name
P23396	40S ribosomal protein S3
P62701	40S ribosomal protein S4, X isoform
P22090	40S ribosomal protein S4, Y isoform 1
Q8TD47	40S ribosomal protein S4, Y isoform 2
P30050	60S ribosomal protein L12
P26373	60S ribosomal protein L13
Q07020	60S ribosomal protein L18
P39023	60S ribosomal protein L3
Q9P2S6	Ankyrin repeat and MYND domain-containing protein 1
Q08AD1	Calmodulin-regulated spectrin-associated protein 2
O43175	D-3-phosphoglycerate dehydrogenase
Q6ZVX7	F-box only protein 50
P11413	Glucose-6-phosphate 1-dehydrogenase
P09651	Heterogeneous nuclear ribonucleoprotein A1
P31943	Heterogeneous nuclear ribonucleoprotein H
P55795	Heterogeneous nuclear ribonucleoprotein H2
P61978	Heterogeneous nuclear ribonucleoprotein K
P52272	Heterogeneous nuclear ribonucleoprotein M
Q8N1N4	Keratin, type II cytoskeletal 78
P02545	Prelamin-A/C
P22735	Protein-glutamine gamma-glutamyltransferase K
Q96M66	Putative uncharacterized protein FLJ32790
Q6UWP8	Suprabasin
Q9UIG0	Tyrosine-protein kinase BAZ1B
P22314	Ubiquitin-like modifier-activating enzyme 1
Q05996	Zona pellucida sperm-binding protein 2
P26368	Splicing factor U2AF 65 kDa subunit
P49746	Thrombospondin-3
P15289	Arylsulfatase A
Q13444	Disintegrin and metalloproteinase domain-containing protein 15
A4D0S4	Laminin subunit beta-4
A+T+N+
Accession	Protein name
P23526	Adenosylhomocysteinase
Q92870	Amyloid-beta A4 precursor protein-binding family B member 2
Q6SPF0	Atherin
Q7Z5Y7	BTB/POZ domain-containing protein KCTD20
P01704	Immunoglobulin lambda variable 2-14
Q8WYH8	Inhibitor of growth protein 5
Q8TF66	Leucine-rich repeat-containing protein 15
P12882	Myosin-1
Q9UKX3	Myosin-13
Q9UKX2	Myosin-2
Q9Y623	Myosin-4
P13533	Myosin-6
P13535	Myosin-8
Q9UQ74	Pregnancy-specific beta-1-glycoprotein 8
P43405	Tyrosine-protein kinase SYK
