# Supplementary material for: Extracellular vesicle proteome unveils cathepsin B connection to Alzheimer’s disease pathogenesis
Source: Brain. 2023 Dec 10;147(2):627–36. doi: 10.1093/brain/awad361 (PMC10834236; doi:10.1093/brain/awad361)
Supplement: awad361_Supplementary_Data [file awad361_supplementary_data.zip › brain-2023-00791-File014.xlsx]

## Sheet: Sheet2
Supplementary Table 5. EV proteins shared by the two ATN groups
A-T-N- and A+T-N-/A+T-N+
Accession	Protein name
P11586	C-1-tetrahydrofolate synthase, cytoplasmic
Q9P2D3	HEAT repeat-containing protein 5B
Q8WVV4	Protein POF1B
P13489	Ribonuclease inhibitor
Q6NXE6	Armadillo repeat-containing protein 6
Q96N67	Dedicator of cytokinesis protein 7
Q05D60	Deuterosome assembly protein 1
P28161	Glutathione S-transferase Mu 2
A0A0A0MS14	Immunoglobulin heavy variable 1-45
Q07960	Rho GTPase-activating protein 1
Q9HD45	Transmembrane 9 superfamily member 3
Q96N38	Zinc finger protein 714
A-T-N- and A+T-N-/A+T-N+
Accession	Protein name
Q9UBX7	Kallikrein-11
A+T+N+ and A+T-N-/A+T-N+
Accession	Protein name
P08865	40S ribosomal protein SA
P62913	60S ribosomal protein L11
P61254	60S ribosomal protein L26
Q9UNX3	60S ribosomal protein L26-like 1
O95433	Activator of 90 kDa heat shock protein ATPase homolog 1
O94973	AP-2 complex subunit alpha-2
P55957	BH3-interacting domain death agonist
P35222	Catenin beta-1
Q08554	Desmocollin-1
P63167	Dynein light chain 1, cytoplasmic
P04792	Heat shock protein beta-1
Q00839	Heterogeneous nuclear ribonucleoprotein U
Q6NXT2	Histone H3.3C
P04211	Immunoglobulin lambda variable 7-43
Q01650	Large neutral amino acids transporter small subunit 1
Q9Y617	Phosphoserine aminotransferase
P11940	Polyadenylate-binding protein 1
Q13310	Polyadenylate-binding protein 4
P38646	Stress-70 protein, mitochondrial
P01597	Immunoglobulin kappa variable 1-39
Q05BQ5	MBT domain-containing protein 1
Q92539	Phosphatidate phosphatase LPIN2
P16219	Short-chain specific acyl-CoA dehydrogenase, mitochondrial
Q9NYF0	Dapper homolog 1
Q93063	Exostosin-2
Q9H008	Phospholysine phosphohistidine inorganic pyrophosphate phosphatase
