# Supplementary material for: Extracellular vesicle proteome unveils cathepsin B connection to Alzheimer’s disease pathogenesis
Source: Brain. 2023 Dec 10;147(2):627–36. doi: 10.1093/brain/awad361 (PMC10834236; doi:10.1093/brain/awad361)
Supplement: awad361_Supplementary_Data [file awad361_supplementary_data.zip › brain-2023-00791-File015.xlsx]

## Sheet: Sheet1
Supplementary table 6. Up- and down-regulated EV proteins between A-T-N- and A+T+N+
A+T+N+/A-T-N-
Protein ID	Protein Name	log2FC	q-value
P43003	Excitatory amino acid transporter 1 (SLC1A3)	1.86015	0.0483811
Q04756	Hepatocyte growth factor activator (HGFA)	1.69439	0.00619768
P08603	Complement factor H (CFH)	1.53865	0.0153845
P61981	14-3-3 protein gamma (YWHAG)	1.36134	0.0124678
P50395	Rab GDP dissociation inhibitor beta (GDI2)	1.19487	0.0446561
P13796	Plastin-2 (LCP1)	1.17246	0.0131615
Q99497	Protein/nucleic acid deglycase DJ-1 (PARK7)	1.0625	0.0129079
Q15262	Receptor-type tyrosine-protein phosphatase kappa (PTPRK)	-1.04641	0.0260304
O94933	SLIT and NTRK-like protein 3 (SLITRK3)	-1.05347	0.0353312
P04070	Vitamin K-dependent protein C	-1.13751	0.00576769
Q9NS85	Carbonic anhydrase-related protein 10 (CA10)	-1.15842	0.0238882
Q08174	Protocadherin-1 (PCDH1)	-1.17247	0.0361188
P29323	Ephrin type-B receptor 2(EPHB2)	-1.21841	0.0324856
Q9UQ52	Contactin-6 (CNTN6)	-1.22396	0.0363435
Q8NFP4	MAM domain-containing glycosylphosphatidylinositol anchor protein 1 (MDGA1)	-1.35212	0.0177632
Q9Y274	Type 2 lactosamine alpha-2,3-sialyltransferase (ST3GAL6)	-1.60237	0.00104528
Q16394	Exostosin-1 (EXT-1)	-1.69786	0.0343478
P50502	Hsc70-interacting protein	-1.74175	0.0434773
Q8IZP2	Putative protein FAM10A4	-1.74175	0.0434773
P05067	Amyloid-beta A4 protein	-1.90254	0.0392789
P07858	Cathepsin B (CatB)	Detected only in A+T+N+ group
